# Supplementary material for: Tracking SARS-CoV-2 Omicron lineages using real-time reverse transcriptase PCR assays and prospective comparison with genome sequencing
Source: Sci Rep. 2023 Oct 14;13:17478. doi: 10.1038/s41598-023-44796-y (PMC10576821; doi:10.1038/s41598-023-44796-y)
Supplement: Supplementary file 2 — Supplementary Table S3. [file 41598_2023_44796_MOESM2_ESM.xlsx]

## Sheet: Sheet1
Table S3. Genome sequencing data for all lineages submitted to and accepted in GISAID.1
GISAID Accession	Date collected	Lineage	1 Not all genome sequences found in the study were accepted by GISAID due to the presence of frameshifts or not submitted if coverage was less than 90%.
EPI_ISL_14288778	2022-07-22 11:57:00	BA.4.6
EPI_ISL_14288919	2022-07-19 18:46:00	BA.5.1
EPI_ISL_14288920	2022-07-20 00:22:00	BA.5.1.1
EPI_ISL_14288921	2022-07-21 09:39:00	BA.5
EPI_ISL_14288922	2022-07-20 12:15:00	BA.5.2.1
EPI_ISL_14288924	2022-07-19 21:11:00	BA.4.6
EPI_ISL_14612386	2022-07-19 14:30:00	BA.5
EPI_ISL_14612388	2022-07-19 09:29:00	BA.2.1
EPI_ISL_14612389	2022-07-20 16:50:00	BA.5.6
EPI_ISL_14612390	2022-07-20 15:32:00	BA.2.1
EPI_ISL_805265	2022-07-22 10:21:00	BA.5.1.1
EPI_ISL_14612686	2022-07-21 14:30:00	BA.5.1
EPI_ISL_14612687	2022-07-21 14:20:00	BA.5.2.1
EPI_ISL_14612688	2022-07-21 22:01:00	BA.5.1.1
EPI_ISL_14612689	2022-07-21 18:22:00	BA.5.2
EPI_ISL_14612690	2022-07-21 18:45:00	BA.5.2
EPI_ISL_14612691	2022-07-25 18:38:00	BA.5.2.1
EPI_ISL_14612692	2022-07-25 19:02:00	BA.5.1
EPI_ISL_14612697	2022-07-20 20:14:00	BA.5.2.1
EPI_ISL_14612698	2022-07-21 13:35:00	BF.3
EPI_ISL_14612699	2022-07-21 11:21:00	BA.5.2.1
EPI_ISL_14612700	2022-07-20 23:05:00	BA.4.1
EPI_ISL_14612701	2022-07-20 09:50:00	BA.5.2.1
EPI_ISL_14612702	2022-07-22 03:36:00	BA.5.2.1
EPI_ISL_14612703	2022-07-21 15:28:00	BA.2.12.1
EPI_ISL_14612704	2022-07-21 12:20:00	BA.5.2
EPI_ISL_14612705	2022-07-21 14:03:00	BA.5.2.1
EPI_ISL_14612706	2022-07-22 05:00:00	BA.2.12.1
EPI_ISL_14612707	2022-07-22 05:02:00	BA.5.2.1
EPI_ISL_14612708	2022-07-20 10:58:00	BE.1
EPI_ISL_14612709	2022-07-22 09:18:00	BA.2.12.1
EPI_ISL_14612710	2022-07-20 13:30:00	BA.5.1
EPI_ISL_14612711	2022-07-19 19:12:00	BA.5.2
EPI_ISL_14612712	2022-07-20 21:30:00	BA.5.2.1
EPI_ISL_14612713	2022-07-21 10:42:00	BA.5.1
EPI_ISL_14612714	2022-07-20 14:54:00	BA.5.2
EPI_ISL_14612715	2022-07-21 16:28:00	BA.5.2.1
EPI_ISL_14612716	2022-07-22 17:17:00	BA.5.2
EPI_ISL_14612717	2022-07-20 20:36:00	BE.1
EPI_ISL_14612718	2022-07-22 12:30:00	BA.5.2
EPI_ISL_14612719	2022-07-22 09:48:00	BE.1
EPI_ISL_14612720	2022-07-21 14:54:00	BA.2.12.1
EPI_ISL_14612721	2022-07-22 08:39:00	BA.5.1.1
EPI_ISL_14612722	2022-07-23 00:40:00	BA.2.12.1
EPI_ISL_14612723	2022-07-21 21:37:00	BA.5.2.1
EPI_ISL_14612724	2022-07-21 13:30:00	BA.5.1
EPI_ISL_14612725	2022-07-20 20:35:00	BE.1
EPI_ISL_14612726	2022-07-21 10:19:00	BA.5.2.4
EPI_ISL_14612727	2022-07-22 17:14:00	BA.4.6
EPI_ISL_14612728	2022-07-22 20:42:00	BA.5.2
EPI_ISL_14612729	2022-07-21 18:00:00	BA.5.2.1
EPI_ISL_14612730	2022-07-23 10:00:00	BA.5.2.1
EPI_ISL_14612731	2022-07-23 17:12:00	BA.2
EPI_ISL_14612732	2022-07-24 19:48:00	BA.5.1.1
EPI_ISL_14612733	2022-07-25 10:00:00	BA.5.2.1
EPI_ISL_14612734	2022-07-22 18:13:00	BA.5.2.1
EPI_ISL_14612735	2022-07-24 17:04:00	BA.2
EPI_ISL_14612736	2022-07-23 10:30:00	BA.5.1
EPI_ISL_14612737	2022-07-25 01:41:00	BA.5.2.1
EPI_ISL_14612738	2022-07-23 09:12:00	BA.2
EPI_ISL_14612739	2022-07-23 09:13:00	BA.2
EPI_ISL_14612740	2022-07-23 00:10:00	BA.5.2.1
EPI_ISL_14612741	2022-07-25 09:30:00	BA.5.3.1
EPI_ISL_14612742	2022-07-25 19:05:00	BA.5
EPI_ISL_14612743	2022-07-26 06:16:00	BA.5.2.1
EPI_ISL_14612744	2022-07-26 12:04:00	BA.5.6
EPI_ISL_14612745	2022-07-28 02:14:00	BA.5.2
EPI_ISL_14612746	2022-07-27 10:30:00	BA.5.2.1
EPI_ISL_14612747	2022-07-27 15:40:00	BA.5.1.1
EPI_ISL_14612748	2022-07-27 12:28:00	BA.5.2
EPI_ISL_14612749	2022-07-27 18:51:00	BA.5.1
EPI_ISL_14612750	2022-07-26 21:30:00	BA.4.1
EPI_ISL_14612753	2022-07-21 16:30:00	BA.2.12.1
EPI_ISL_14612754	2022-07-21 16:00:00	BA.2.12.1
EPI_ISL_14612755	2022-07-21 10:30:00	BA.2.12.1
EPI_ISL_14612756	2022-07-22 09:50:00	BA.2.52
EPI_ISL_14612757	2022-07-22 02:30:00	BA.2.9
EPI_ISL_14612772	2022-07-20 10:34:00	BA.4
EPI_ISL_14612773	2022-07-20 08:30:00	BA.4.6
EPI_ISL_14612774	2022-07-19 09:35:00	BA.4
EPI_ISL_14612775	2022-07-19 21:43:00	BA.4.6
EPI_ISL_14612776	2022-07-19 18:16:00	BA.4.1
EPI_ISL_14612780	2022-07-19 13:00:00	BA.4.1
EPI_ISL_14612782	2022-07-20 07:58:00	BA.4.6
EPI_ISL_14612783	2022-07-19 16:29:00	BA.4.1
EPI_ISL_14612784	2022-07-19 16:45:00	BA.4.4
EPI_ISL_14612785	2022-07-19 13:30:00	BA.4.1
EPI_ISL_14612786	2022-07-21 10:30:00	BA.4.6
EPI_ISL_14612787	2022-07-20 22:10:00	BA.4.1
EPI_ISL_14612788	2022-07-20 07:30:00	BA.4.6
EPI_ISL_14612789	2022-07-20 14:25:00	BA.4.6
EPI_ISL_14612790	2022-07-21 12:30:00	BA.4.6
EPI_ISL_14612791	2022-07-21 09:33:00	BA.4
EPI_ISL_14612792	2022-07-20 11:55:00	BA.4.6
EPI_ISL_14612793	2022-07-21 16:25:00	BA.4
EPI_ISL_14612794	2022-07-21 16:00:00	BA.4.6
EPI_ISL_14612795	2022-07-20 16:00:00	BA.4
EPI_ISL_14612796	2022-07-20 12:00:00	BA.4.6
EPI_ISL_14612797	2022-07-22 14:00:00	BA.4.6
EPI_ISL_14612798	2022-07-22 13:55:00	BA.4.6
EPI_ISL_14612799	2022-07-22 13:55:00	BA.4.6
EPI_ISL_14612800	2022-07-22 14:00:00	BA.4.6
EPI_ISL_14612801	2022-07-22 16:00:00	BA.4
EPI_ISL_14612802	2022-07-22 12:30:00	BA.4
EPI_ISL_14612803	2022-07-22 09:40:00	BA.4.6
EPI_ISL_14612804	2022-07-22 14:56:00	BA.4
EPI_ISL_14612805	2022-07-23 03:55:00	BA.4.6
EPI_ISL_14612806	2022-07-23 14:54:00	BA.4.6
EPI_ISL_14612822	2022-07-24 14:20:00	BA.5.2
EPI_ISL_14612823	2022-07-25 10:54:00	BA.5.1
EPI_ISL_14612824	2022-07-25 10:00:00	BA.2.12.1
EPI_ISL_14612825	2022-07-25 00:14:00	BA.2
EPI_ISL_14612826	2022-07-24 20:10:00	BA.5.1
EPI_ISL_14612837	2022-07-19 08:15:00	BF.1
EPI_ISL_14612839	2022-07-19 10:30:00	BA.5.2
EPI_ISL_14612842	2022-07-19 13:00:00	BA.5.5
EPI_ISL_14612843	2022-07-20 12:50:00	BA.5.2.1
EPI_ISL_14612845	2022-07-20 13:00:00	BA.2.12.1
EPI_ISL_14612846	2022-07-19 17:00:00	BA.5.2.1
EPI_ISL_14612847	2022-07-21 10:00:00	BA.5.2.1
EPI_ISL_14612848	2022-07-20 16:00:00	BA.5.2
EPI_ISL_14612849	2022-07-22 13:00:00	BG.2
EPI_ISL_14612850	2022-07-22 13:00:00	BG.2
EPI_ISL_14612893	2022-07-19 10:40:00	BA.2
EPI_ISL_14612897	2022-07-19 13:55:00	BA.2.12.1
EPI_ISL_14612898	2022-07-19 09:30:00	BA.2.12.1
EPI_ISL_14612900	2022-07-20 11:00:00	BA.2.38
EPI_ISL_14612902	2022-07-19 16:04:00	BA.2.3
EPI_ISL_14612903	2022-07-21 13:00:00	BA.2.12.1
EPI_ISL_14612904	2022-07-20 04:20:00	BA.2.76
EPI_ISL_14612905	2022-07-21 09:03:00	BA.2.12.1
EPI_ISL_14612906	2022-07-21 11:39:00	BA.2.3
EPI_ISL_14612907	2022-07-21 12:30:00	BA.2.12.1
EPI_ISL_14612908	2022-07-21 13:30:00	BA.2.12.1
EPI_ISL_14612909	2022-07-20 15:00:00	BE.3
EPI_ISL_14612910	2022-07-20 09:30:00	BA.5.2.1
EPI_ISL_14612911	2022-07-20 09:34:00	BA.5.1
EPI_ISL_14612912	2022-07-19 09:05:00	BA.5.2.1
EPI_ISL_14612913	2022-07-20 03:31:00	BA.5.2.1
EPI_ISL_14612916	2022-07-20 09:53:00	BA.5.2
EPI_ISL_14612917	2022-07-20 09:11:00	BA.5.2.1
EPI_ISL_14612918	2022-07-20 18:37:00	BA.5.2
EPI_ISL_14612919	2022-07-20 12:21:00	BA.5.2.1
EPI_ISL_14612920	2022-07-20 14:33:00	BF.1
EPI_ISL_14612921	2022-07-21 14:06:00	BA.5.1
EPI_ISL_14612922	2022-07-22 06:20:00	BA.5.2.1
EPI_ISL_14612923	2022-07-22 10:00:00	BA.5.2.1
EPI_ISL_14612924	2022-07-23 02:18:00	BE.1
EPI_ISL_14612925	2022-07-22 12:15:00	BA.5.3.2
EPI_ISL_14612926	2022-07-22 19:30:00	BA.4.6
EPI_ISL_14612927	2022-07-23 09:07:00	BA.5.1.1
EPI_ISL_14612928	2022-07-23 08:32:00	BA.5.1
EPI_ISL_14612929	2022-07-22 12:41:00	BA.5.5
EPI_ISL_14612930	2022-07-22 12:00:00	BA.5.2
EPI_ISL_14612931	2022-07-24 10:30:00	BA.4.6
EPI_ISL_14612932	2022-07-24 11:25:00	BA.5.5
EPI_ISL_14612933	2022-07-25 04:27:00	BA.5.1.1
EPI_ISL_14612934	2022-07-24 21:27:00	BA.5.6
EPI_ISL_14612935	2022-07-24 17:29:00	BA.2.76
EPI_ISL_14612936	2022-07-24 15:08:00	BA.5.2
EPI_ISL_14612937	2022-07-23 18:03:00	BA.5
EPI_ISL_14612938	2022-07-23 12:23:00	BA.5.1
EPI_ISL_14612939	2022-07-24 09:31:00	BA.5.2.1
EPI_ISL_14612940	2022-07-20 14:46:00	BA.5.2.1
EPI_ISL_14612942	2022-07-20 07:30:00	BA.5.2.1
EPI_ISL_14612943	2022-07-20 08:15:00	BA.2.12.1
EPI_ISL_14612944	2022-07-19 13:35:00	BA.4.6
EPI_ISL_14612945	2022-07-20 16:30:00	BA.5.2.1
EPI_ISL_14612946	2022-07-20 09:52:00	BA.5.2.1
EPI_ISL_14612947	2022-07-20 13:38:00	BA.5.3.1
EPI_ISL_14612949	2022-07-20 09:30:00	BA.5.2.1
EPI_ISL_14612950	2022-07-19 23:47:00	BA.5.1.1
EPI_ISL_14612951	2022-07-20 13:38:00	BA.5.3.1
EPI_ISL_14612952	2022-07-19 11:40:00	BA.5.2
EPI_ISL_14612953	2022-07-19 14:00:00	BA.4.1
EPI_ISL_14612954	2022-07-19 15:56:00	BA.5.1
EPI_ISL_14612955	2022-07-20 01:52:00	BA.5.1
EPI_ISL_14612956	2022-07-19 13:10:00	BA.5.2.1
EPI_ISL_14612957	2022-07-20 03:05:00	BA.2.12.1
EPI_ISL_14612958	2022-07-20 14:22:00	BA.5.2.1
EPI_ISL_14612961	2022-07-19 08:40:00	BA.5
EPI_ISL_14612962	2022-07-20 10:08:00	BA.5.2.1
EPI_ISL_14612963	2022-07-20 11:45:00	BA.5.1
EPI_ISL_14612964	2022-07-20 09:00:00	BA.5.2.1
EPI_ISL_14612965	2022-07-20 20:46:00	BA.5.1.1
EPI_ISL_14612966	2022-07-20 19:19:00	BA.5.2
EPI_ISL_14612967	2022-07-19 17:50:00	BA.5.2.1
EPI_ISL_14612968	2022-07-20 18:22:00	BA.2.12.1
EPI_ISL_14612969	2022-07-20 21:45:00	BA.5.2.1
EPI_ISL_14612970	2022-07-21 16:10:00	BA.5.2.1
EPI_ISL_14612971	2022-07-21 13:30:00	BA.5.1
EPI_ISL_14612972	2022-07-23 05:33:00	BA.5.2.1
EPI_ISL_14612973	2022-07-23 13:00:00	BA.5.1.1
EPI_ISL_14612974	2022-07-22 21:30:00	BA.5.1
EPI_ISL_14612975	2022-07-23 13:33:00	BA.5.2
EPI_ISL_14612976	2022-07-23 15:33:00	BF.5
EPI_ISL_14612977	2022-07-21 17:33:00	BA.5.2.1
EPI_ISL_14612978	2022-07-23 15:47:00	BA.5.1
EPI_ISL_14612979	2022-07-25 08:39:00	BA.5.2.1
EPI_ISL_14612980	2022-07-25 07:22:00	BA.5.1
EPI_ISL_14612981	2022-07-25 04:00:00	BA.5.1
EPI_ISL_14612982	2022-07-24 18:45:00	BA.4.6
EPI_ISL_14612983	2022-07-24 10:30:00	BA.5.1
EPI_ISL_14612984	2022-07-25 00:51:00	BA.5.2.1
EPI_ISL_14612985	2022-07-24 15:30:00	BA.5.2.1
EPI_ISL_14612986	2022-07-24 16:00:00	BA.5.2.1
EPI_ISL_14612987	2022-07-23 11:37:00	BA.5.2.1
EPI_ISL_14612988	2022-07-23 14:05:00	BE.1
EPI_ISL_14612989	2022-07-24 15:52:00	BA.5.2.1
EPI_ISL_14612990	2022-07-24 11:00:00	BA.5.2.1
EPI_ISL_14612991	2022-07-23 23:57:00	BA.5.6
EPI_ISL_14612992	2022-07-24 08:03:00	BA.5.2.1
EPI_ISL_14612993	2022-07-23 23:57:00	BA.5.2.1
EPI_ISL_14612994	2022-07-23 17:08:00	BA.5.2.1
EPI_ISL_14612995	2022-07-22 18:20:00	BA.4.6
EPI_ISL_14612996	2022-07-23 11:50:00	BA.4.6
EPI_ISL_14612997	2022-07-23 11:50:00	BA.4.6
EPI_ISL_14612998	2022-07-29 12:21:00	BA.2
EPI_ISL_14612999	2022-07-29 10:30:00	BA.2.9
EPI_ISL_14613000	2022-07-29 13:40:00	BA.4.6
EPI_ISL_14613027	2022-07-19 09:06:00	BA.5.1
EPI_ISL_14613028	2022-07-19 12:57:00	BA.5.1
EPI_ISL_14613032	2022-07-19 01:55:00	BA.5.2
EPI_ISL_14613033	2022-07-19 09:00:00	BE.1.1
EPI_ISL_14613034	2022-07-19 09:00:00	BA.5.6
EPI_ISL_14613035	2022-07-19 09:59:00	BA.5.2
EPI_ISL_14613036	2022-07-19 10:56:00	BA.5.2.1
EPI_ISL_14613037	2022-07-19 11:05:00	BE.1.1
EPI_ISL_14613038	2022-07-19 09:45:00	BA.5.1
EPI_ISL_14613039	2022-07-19 09:34:00	BA.5.2.1
EPI_ISL_14613040	2022-07-19 14:26:00	BF.1
EPI_ISL_14613041	2022-07-19 09:28:00	BA.5.2
EPI_ISL_14613042	2022-07-19 14:00:00	BA.5.2.1
EPI_ISL_14613044	2022-07-19 15:30:00	BA.5.1
EPI_ISL_14613049	2022-07-19 11:30:00	BA.5.2.1
EPI_ISL_14613053	2022-07-19 13:15:00	BA.5.2.1
EPI_ISL_14613054	2022-07-19 13:00:00	BA.5.2
EPI_ISL_14613055	2022-07-19 13:00:00	BA.5.2
EPI_ISL_14613056	2022-07-19 13:31:00	BA.5.2.1
EPI_ISL_14613057	2022-07-19 15:00:00	BA.5.3.1
EPI_ISL_14613060	2022-07-19 12:28:00	BA.5.5
EPI_ISL_14613061	2022-07-19 12:39:00	BA.5.2
EPI_ISL_14613062	2022-07-19 18:01:00	BA.5.2.1
EPI_ISL_14613063	2022-07-19 15:10:00	BA.5.2
EPI_ISL_14613066	2022-07-19 10:00:00	BA.5.2.1
EPI_ISL_14613075	2022-07-19 01:50:00	BA.5.1.1
EPI_ISL_14613076	2022-07-22 19:39:00	BA.5.2
EPI_ISL_14613077	2022-07-24 01:07:00	BA.5.1
EPI_ISL_14613078	2022-07-23 06:35:00	BA.5.3.2
EPI_ISL_14613079	2022-07-24 08:26:00	BA.5.1
EPI_ISL_14613109	2022-07-19 15:20:00	BA.5.2
EPI_ISL_14613118	2022-07-19 12:00:00	BA.5.2.1
EPI_ISL_14613119	2022-07-19 01:15:00	BA.5.5
EPI_ISL_14613120	2022-07-20 00:13:00	BA.5.2.1
EPI_ISL_14613121	2022-07-19 14:47:00	BA.5.1
EPI_ISL_14613122	2022-07-19 14:24:00	BA.5.1.1
EPI_ISL_14613123	2022-07-19 14:56:00	BG.2
EPI_ISL_14613126	2022-07-20 08:12:00	BA.5.1.1
EPI_ISL_14613127	2022-07-22 04:59:00	BA.5.2
EPI_ISL_14613128	2022-07-20 10:57:00	BA.5.1
EPI_ISL_14613129	2022-07-20 11:49:00	BE.1.1
EPI_ISL_14613130	2022-07-21 15:30:00	BA.4.1
EPI_ISL_14613131	2022-07-21 10:00:00	BA.5.2.1
EPI_ISL_14613132	2022-07-20 18:30:00	BE.1
EPI_ISL_14613133	2022-07-22 04:38:00	BA.5.2
EPI_ISL_14613134	2022-07-20 11:45:00	BA.5.2.1
EPI_ISL_14613135	2022-07-22 07:28:00	BA.5
EPI_ISL_14613136	2022-07-21 17:50:00	BA.5.2.1
EPI_ISL_14613137	2022-07-22 13:34:00	BA.5.2.1
EPI_ISL_14613138	2022-07-22 09:31:00	BA.5.1.1
EPI_ISL_14613139	2022-07-23 10:08:00	BA.5.1.1
EPI_ISL_14613140	2022-07-23 13:49:00	BA.5.2.1
EPI_ISL_14613141	2022-07-23 11:48:00	BA.5.2.1
EPI_ISL_14613142	2022-07-21 11:51:00	BA.5.2
EPI_ISL_14613143	2022-07-24 07:40:00	BA.5.1
EPI_ISL_14613144	2022-07-24 14:12:00	BA.5.1.1
EPI_ISL_14613145	2022-07-24 16:24:00	BA.5
EPI_ISL_14613146	2022-07-25 09:28:00	BA.5.2.1
EPI_ISL_14613147	2022-07-24 10:05:00	BA.4.6
EPI_ISL_14613148	2022-07-24 17:30:00	BA.4.1
EPI_ISL_14613149	2022-07-24 18:03:00	BA.5.2.1
EPI_ISL_14613150	2022-07-24 20:55:00	BA.5.1
EPI_ISL_14613151	2022-07-24 11:09:00	BA.5.2.1
EPI_ISL_14613152	2022-07-23 22:43:00	BA.5.2.1
EPI_ISL_14613153	2022-07-23 18:02:00	BA.5.1
EPI_ISL_14613154	2022-07-23 06:10:00	BA.5.2.1
EPI_ISL_14613155	2022-07-23 16:30:00	BA.5.6
EPI_ISL_14613156	2022-07-23 16:43:00	BA.5.2.1
EPI_ISL_14613157	2022-07-22 11:26:00	BA.5.2.1
EPI_ISL_14613158	2022-07-24 15:15:00	BA.5.2
EPI_ISL_14613159	2022-07-24 16:10:00	BA.4.1
EPI_ISL_14613160	2022-07-24 22:06:00	BA.5.2.1
EPI_ISL_14613161	2022-07-24 18:23:00	BA.5.1.2
EPI_ISL_14613162	2022-07-24 22:33:00	BA.4.6
EPI_ISL_14613163	2022-07-25 01:50:00	BA.5.6
EPI_ISL_14613164	2022-07-24 10:10:00	BA.4.4
EPI_ISL_14613165	2022-07-24 17:10:00	BA.5.1.1
EPI_ISL_14613166	2022-07-24 18:13:00	BA.5.6
EPI_ISL_14613167	2022-07-24 17:33:00	BA.2
EPI_ISL_14613168	2022-07-24 03:00:00	BF.4
EPI_ISL_14613169	2022-07-24 21:21:00	BA.5.2.1
EPI_ISL_14613171	2022-07-24 02:14:00	BA.5.2.1
EPI_ISL_14613172	2022-07-25 02:15:00	BA.5.2.1
EPI_ISL_14613173	2022-07-24 11:40:00	BA.5.2
EPI_ISL_14613174	2022-07-24 23:48:00	BA.5.1
EPI_ISL_14613175	2022-07-24 08:20:00	BA.5.2.1
EPI_ISL_14613176	2022-07-25 13:39:00	BA.5.1
EPI_ISL_14613177	2022-07-24 01:10:00	BA.5.1
EPI_ISL_14613178	2022-07-25 22:15:00	BA.5.1.1
EPI_ISL_14613179	2022-07-25 22:15:00	BA.5.2.1
EPI_ISL_14613180	2022-07-25 22:35:00	BA.5.6
EPI_ISL_14613181	2022-07-25 08:30:00	BA.5.2.1
EPI_ISL_14613182	2022-07-25 20:34:00	BA.5.2.1
EPI_ISL_14613183	2022-07-25 00:29:00	BA.4.6
EPI_ISL_14613184	2022-07-26 11:00:00	BA.5.1
EPI_ISL_14613185	2022-07-24 18:39:00	BA.5.1
EPI_ISL_14613186	2022-07-26 22:30:00	BA.5.3.2
EPI_ISL_14613187	2022-07-27 07:35:00	BA.5.2.1
EPI_ISL_14613188	2022-07-27 10:55:00	BA.5.2.1
EPI_ISL_14613189	2022-07-26 09:25:00	BA.5.1.1
EPI_ISL_14613190	2022-07-26 04:18:00	BA.5.2
EPI_ISL_14613191	2022-07-26 21:36:00	BA.5.5
EPI_ISL_14613192	2022-07-26 13:30:00	BA.5.3.1
EPI_ISL_14613193	2022-07-26 16:15:00	BA.5.2.1
EPI_ISL_14613194	2022-07-26 12:50:00	BA.5.1.2
EPI_ISL_14613195	2022-07-26 16:43:00	BA.5.1
EPI_ISL_14613196	2022-07-26 12:50:00	BA.5.1.2
EPI_ISL_14613197	2022-07-26 21:18:00	BA.4.6
EPI_ISL_14613198	2022-07-26 19:13:00	BA.5.2.1
EPI_ISL_14613199	2022-07-26 09:10:00	BF.4
EPI_ISL_14613200	2022-07-26 04:05:00	BA.5.2.1
EPI_ISL_14613201	2022-07-26 10:00:00	BE.1
EPI_ISL_14613202	2022-07-26 22:15:00	BA.5.1
EPI_ISL_14613203	2022-07-25 16:25:00	BA.5.2.1
EPI_ISL_14613204	2022-07-25 13:00:00	BA.5.2.1
EPI_ISL_14613205	2022-07-25 23:00:00	BA.5.2.1
EPI_ISL_14613206	2022-07-27 04:23:00	BA.5.2
EPI_ISL_14613207	2022-07-27 07:25:00	BA.4.6
EPI_ISL_14613208	2022-07-27 11:06:00	BF.4
EPI_ISL_14613209	2022-07-27 09:00:00	BA.5.2
EPI_ISL_14613210	2022-07-27 12:40:00	BA.4.6
EPI_ISL_14613211	2022-07-27 10:50:00	BA.5.1
EPI_ISL_14613212	2022-07-27 10:32:00	BA.5.2.1
EPI_ISL_14613213	2022-07-27 16:10:00	BA.2.12.1
EPI_ISL_14613214	2022-07-27 19:30:00	BA.5.2.1
EPI_ISL_14613215	2022-07-28 10:00:00	BA.5.1.2
EPI_ISL_14613216	2022-07-27 19:30:00	BA.5.2.1
EPI_ISL_14613217	2022-07-27 18:15:00	BF.5
EPI_ISL_14613218	2022-07-27 17:29:00	BA.4.6
EPI_ISL_14613219	2022-07-27 23:35:00	BA.4.6
EPI_ISL_14613220	2022-07-27 13:24:00	BA.5.6
EPI_ISL_14613221	2022-07-27 14:09:00	BA.5.5
EPI_ISL_14613222	2022-07-27 08:00:00	BA.5.2
EPI_ISL_14613223	2022-07-27 18:53:00	BA.5.2.1
EPI_ISL_14613224	2022-07-26 22:01:00	BA.5.2
EPI_ISL_14613225	2022-07-27 16:14:00	BA.5.1.2
EPI_ISL_14613226	2022-07-28 13:06:00	BA.5.2.1
EPI_ISL_14613227	2022-07-28 23:04:00	BA.5.1
EPI_ISL_14613228	2022-07-29 09:50:00	BA.5.2.2
EPI_ISL_14613229	2022-07-29 09:19:00	BA.5.2
EPI_ISL_14908158	2022-07-27 22:40:00	BA.5.2.1
EPI_ISL_14908159	2022-07-28 07:02:00	BA.5.2.1
EPI_ISL_14908160	2022-07-26 22:58:00	BA.5.1
EPI_ISL_14908161	2022-07-26 15:52:00	BA.5.1
EPI_ISL_14837639	2022-08-03 09:25:00	BA.5.1.7
EPI_ISL_14837640	2022-08-03 21:10:00	BA.5.1.1
EPI_ISL_14837641	2022-08-02 10:00:00	BA.5.2.1
EPI_ISL_14837642	2022-08-02 14:00:00	BA.5.1
EPI_ISL_14837643	2022-08-04 21:12:00	BA.5.2.1
EPI_ISL_14837644	2022-08-02 18:36:00	BA.5
EPI_ISL_14837645	2022-08-03 06:15:00	BE.1
EPI_ISL_14908162	2022-07-27 13:46:00	BA.5.2.1
EPI_ISL_14908163	2022-07-28 09:00:00	BA.4.1
EPI_ISL_14908164	2022-07-28 10:00:00	BA.5.1
EPI_ISL_14908165	2022-07-28 09:00:00	BA.5.1.1
EPI_ISL_14908166	2022-07-27 22:59:00	BA.5.2.1
EPI_ISL_14908167	2022-07-24 10:00:00	BA.5.1.3
EPI_ISL_14908168	2022-07-27 20:06:00	BA.5.2
EPI_ISL_14908169	2022-07-24 16:10:00	BA.5.1
EPI_ISL_14837646	2022-08-03 10:57:00	BA.5.1
EPI_ISL_14837647	2022-08-03 09:33:00	BA.5.6
EPI_ISL_14837648	2022-08-02 11:40:00	BA.5.2.1
EPI_ISL_14837649	2022-08-03 13:30:00	BA.5.2
EPI_ISL_14837650	2022-08-02 14:04:00	BA.5.5
EPI_ISL_14837651	2022-08-02 14:50:00	BA.5.2
EPI_ISL_14837652	2022-08-01 14:10:00	BA.5.1
EPI_ISL_14837653	2022-08-02 10:30:00	BA.5.2
EPI_ISL_14837654	2022-08-04 06:15:00	BA.5.2.1
EPI_ISL_14837655	2022-08-03 22:23:00	BA.5.2.1
EPI_ISL_14837656	2022-08-04 09:00:00	BE.1
EPI_ISL_14837657	2022-08-03 13:06:00	BA.5.2.1
EPI_ISL_14837658	2022-08-04 05:51:00	BA.5.1
EPI_ISL_14837659	2022-08-02 09:25:00	BA.5.1.7
EPI_ISL_14837660	2022-08-02 09:25:00	BA.5.1.7
EPI_ISL_14837661	2022-08-03 13:47:00	BA.5.1
EPI_ISL_14837662	2022-08-03 18:00:00	BA.5.2
EPI_ISL_14837663	2022-08-03 08:07:00	BA.5.2.1
EPI_ISL_14837664	2022-08-02 13:55:00	BA.5.1
EPI_ISL_14837665	2022-08-03 13:50:00	BA.5.1
EPI_ISL_14837666	2022-08-03 16:16:00	BA.5.2
EPI_ISL_14837667	2022-08-02 13:55:00	BA.5.1
EPI_ISL_14837668	2022-08-02 10:00:00	BA.5.2.1
EPI_ISL_14837669	2022-08-03 17:09:00	BA.5.2
EPI_ISL_14837670	2022-08-02 10:00:00	BA.5.6
EPI_ISL_14837671	2022-08-02 16:03:00	BA.5.2.1
EPI_ISL_14837672	2022-08-03 17:01:00	BE.1.1
EPI_ISL_14837673	2022-08-05 04:00:00	BA.5.1
EPI_ISL_14837674	2022-08-05 11:09:00	BA.5.2.1
EPI_ISL_14837675	2022-08-03 08:35:00	BA.5.1
EPI_ISL_14837676	2022-08-03 14:00:00	BA.5.2
EPI_ISL_14837677	2022-08-04 09:40:00	BA.5.2.1
EPI_ISL_14837678	2022-08-04 01:02:00	BA.5.1.1
EPI_ISL_14837679	2022-08-03 01:40:00	BA.5.2.1
EPI_ISL_14837680	2022-08-03 23:30:00	BA.5.2
EPI_ISL_14837681	2022-08-04 08:55:00	BA.5.1.1
EPI_ISL_14837682	2022-08-03 15:00:00	BA.5.1
EPI_ISL_14837683	2022-08-03 14:52:00	BA.5.2.1
EPI_ISL_14837684	2022-08-04 05:00:00	BE.1
EPI_ISL_14908170	2022-07-31 16:49:00	BA.5.1
EPI_ISL_14837685	2022-08-04 15:40:00	BA.5.2
EPI_ISL_14837686	2022-08-05 09:06:00	BA.5.2
EPI_ISL_14837687	2022-08-04 09:29:00	BA.5.2.1
EPI_ISL_14837688	2022-08-03 12:35:00	BA.5.2
EPI_ISL_14837689	2022-08-02 20:04:00	BA.5.2.1
EPI_ISL_14837690	2022-08-04 15:10:00	BA.5.1.2
EPI_ISL_14837691	2022-08-02 21:45:00	BA.5.1
EPI_ISL_14837692	2022-08-04 10:08:00	BA.5.1.1
EPI_ISL_14837693	2022-08-04 09:14:00	BA.5.2.1
EPI_ISL_14837694	2022-08-05	BA.5.1
EPI_ISL_14837695	2022-08-03 15:10:00	BA.5.1
EPI_ISL_14837696	2022-08-03 15:00:00	BA.5.1
EPI_ISL_14837697	2022-08-07 15:00:00	BA.5.2.1
EPI_ISL_14837698	2022-08-05 09:03:00	BA.5.1
EPI_ISL_14837699	2022-08-05 23:46:00	BA.5.1
EPI_ISL_14837700	2022-08-06 19:17:00	BA.5.6
EPI_ISL_14837701	2022-08-07 13:00:00	BA.5.2.1
EPI_ISL_805004	2022-08-10 14:00:00	BA.5.6
EPI_ISL_14837702	2022-08-03 01:39:00	BA.5.2
EPI_ISL_14837703	2022-08-04 16:10:00	BA.5.1
EPI_ISL_14837704	2022-08-04 15:50:00	BA.5.1
EPI_ISL_14837705	2022-08-02 20:35:00	BA.5.2.1
EPI_ISL_14837706	2022-08-04 11:55:00	BA.5.2.1
EPI_ISL_14837707	2022-08-06 18:27:00	BA.5.2
EPI_ISL_14837708	2022-08-05 15:00:00	BA.5.2
EPI_ISL_14837709	2022-08-05 01:19:00	BE.1
EPI_ISL_14837710	2022-08-06 01:28:00	BA.5.2.1
EPI_ISL_14837711	2022-08-06 11:30:00	BE.1
EPI_ISL_14837712	2022-08-06 15:43:00	BA.5.1
EPI_ISL_14837713	2022-08-05 12:28:00	BA.5.3.1
EPI_ISL_14837714	2022-08-07 03:34:00	BA.5.1
EPI_ISL_14837715	2022-08-07 20:38:00	BA.5.2.3
EPI_ISL_14837716	2022-08-07 10:58:00	BA.5.6
EPI_ISL_14837717	2022-08-07 10:00:00	BA.5.2.1
EPI_ISL_14837718	2022-08-08 06:25:00	BA.5.1
EPI_ISL_14837719	2022-08-08 00:28:00	BA.5.2
EPI_ISL_14837720	2022-08-07 01:35:00	BA.5.1
EPI_ISL_14837721	2022-08-07 19:19:00	BA.5.5
EPI_ISL_14837722	2022-08-07 01:31:00	BA.5.2
EPI_ISL_14837723	2022-08-05 11:45:00	BA.5.1
EPI_ISL_14837724	2022-08-07 01:48:00	BF.4
EPI_ISL_14837725	2022-08-07 09:52:00	BA.5.1.5
EPI_ISL_14837726	2022-08-06 15:37:00	BA.5.2.1
EPI_ISL_14837727	2022-08-06 11:00:00	BA.5.2
EPI_ISL_14837728	2022-08-06 13:30:00	BA.5.2.1
EPI_ISL_14837729	2022-08-06 09:00:00	BF.10
EPI_ISL_14837730	2022-08-07 02:30:00	BA.5.2
EPI_ISL_14837731	2022-08-06 10:16:00	BA.5.1
EPI_ISL_14837732	2022-08-06 11:30:00	BA.5.2.1
EPI_ISL_14837733	2022-08-06 08:44:00	BA.5.2.1
EPI_ISL_14837734	2022-08-06 11:00:00	BA.5.2.1
EPI_ISL_14837735	2022-08-06 13:00:00	BA.5.2.1
EPI_ISL_14837736	2022-08-06 15:30:00	BA.5.1.1
EPI_ISL_14837737	2022-08-06 13:00:00	BA.5.1
EPI_ISL_14837738	2022-08-06 13:30:00	BA.5.1
EPI_ISL_14837739	2022-08-06 14:13:00	BA.5.1.2
EPI_ISL_14837740	2022-08-06 11:00:00	BA.5.1
EPI_ISL_14837741	2022-08-05 10:18:00	BA.5.5
EPI_ISL_14837742	2022-08-05 13:12:00	BA.5.1
EPI_ISL_14837743	2022-08-05 10:07:00	BA.5.2
EPI_ISL_14837744	2022-08-05 22:42:00	BA.5.2.1
EPI_ISL_14837745	2022-08-07 12:00:00	BA.5.2.1
EPI_ISL_14837746	2022-08-08 03:23:00	BA.5.2
EPI_ISL_14837747	2022-08-05 21:21:00	BA.5.6
EPI_ISL_14837748	2022-08-07 08:46:00	BA.4.6
EPI_ISL_14837749	2022-08-06 11:54:00	BA.5.2
EPI_ISL_14837750	2022-08-06 10:49:00	BE.1
EPI_ISL_14837751	2022-08-06 12:15:00	BE.1.1
EPI_ISL_14837752	2022-08-07 00:03:00	BA.5.1
EPI_ISL_14837753	2022-08-07 11:49:00	BE.1
EPI_ISL_14837754	2022-08-06 01:12:00	BA.5.2.1
EPI_ISL_14837755	2022-08-05 22:32:00	BF.10
EPI_ISL_14837756	2022-08-07 08:30:00	BE.1
EPI_ISL_14837757	2022-08-07 08:43:00	BA.5.6
EPI_ISL_14837758	2022-08-06 14:33:00	BA.5.2.1
EPI_ISL_14837759	2022-08-06 18:40:00	BA.5.1.2
EPI_ISL_14837760	2022-08-07 02:22:00	BE.1
EPI_ISL_14837761	2022-08-07 17:22:00	BA.2.12.1
EPI_ISL_14837762	2022-08-07 12:00:00	BA.5.2.1
EPI_ISL_14837763	2022-08-07 16:00:00	BA.5.1
EPI_ISL_14837764	2022-08-06 23:25:00	BA.5.2.1
EPI_ISL_14837765	2022-08-06 15:30:00	BA.5.2.1
EPI_ISL_14837766	2022-08-06 18:30:00	BA.4.6
EPI_ISL_14837767	2022-08-07 13:23:00	BA.2.12.1
EPI_ISL_14837768	2022-08-07 14:30:00	BA.4.6
EPI_ISL_14837769	2022-08-07 00:26:00	BA.2.12.1
EPI_ISL_14837770	2022-08-06 20:49:00	BA.5.1.1
EPI_ISL_14837771	2022-08-07 13:00:00	BA.5.1
EPI_ISL_14837772	2022-08-06 18:34:00	BA.5.2.1
EPI_ISL_14837773	2022-08-07 12:58:00	BA.5.2.1
EPI_ISL_14837774	2022-08-07 21:30:00	BA.5.8
EPI_ISL_14837775	2022-08-08 12:09:00	BA.4.6
EPI_ISL_14837776	2022-08-07 20:44:00	BF.1
EPI_ISL_14837777	2022-08-03 09:30:00	BA.5.1
EPI_ISL_14837778	2022-08-01 20:48:00	BA.5.2.1
EPI_ISL_14837779	2022-08-02 05:21:00	BA.5.2.1
EPI_ISL_14837780	2022-08-02 10:45:00	BA.5.1.6
EPI_ISL_14837781	2022-08-01 18:33:00	BA.5.2.1
EPI_ISL_14837782	2022-08-02 22:45:00	BA.5.2.1
EPI_ISL_14837783	2022-08-02 11:36:00	BA.5.1
EPI_ISL_14837784	2022-08-02 12:12:00	BA.5.6
EPI_ISL_14837785	2022-08-03 10:00:00	BA.5.1
EPI_ISL_14837786	2022-08-02 13:10:00	BA.5.2
EPI_ISL_14837787	2022-08-02 13:47:00	BA.5.2.1
EPI_ISL_14837788	2022-08-02 12:51:00	BA.5.2.1
EPI_ISL_14837789	2022-08-02 12:09:00	BA.5.2.1
EPI_ISL_14837790	2022-08-02 09:30:00	BA.5.5
EPI_ISL_14837791	2022-08-01 15:17:00	BA.5.2
EPI_ISL_14837792	2022-08-02 09:40:00	BA.5.2
EPI_ISL_14908171	2022-07-31 20:55:00	BA.5.2.1
EPI_ISL_14837793	2022-08-01 22:05:00	BA.5.1
EPI_ISL_14837794	2022-08-01 12:55:00	BA.5.2.1
EPI_ISL_14837795	2022-08-02 10:00:00	BA.5.2.1
EPI_ISL_14837796	2022-08-01 08:25:00	BA.5.2.1
EPI_ISL_14837797	2022-08-01 16:20:00	BA.5.1.1
EPI_ISL_14837798	2022-08-01 16:22:00	BA.5.2.1
EPI_ISL_14837799	2022-08-01 12:04:00	BA.5.1
EPI_ISL_14837800	2022-08-01 09:40:00	BA.5.2.1
EPI_ISL_14837801	2022-08-03 09:55:00	BA.5.2.1
EPI_ISL_14837802	2022-08-02 18:30:00	BA.5.2.1
EPI_ISL_14837803	2022-08-03 12:15:00	BA.5.2.1
EPI_ISL_14837804	2022-08-02 16:00:00	BA.5.5
EPI_ISL_14837805	2022-08-02 09:30:00	BA.5.2.1
EPI_ISL_14837806	2022-08-02 13:00:00	BA.5.2.1
EPI_ISL_14837807	2022-08-02 16:30:00	BA.5.1
EPI_ISL_14837808	2022-08-02 12:00:00	BA.5.1
EPI_ISL_14837809	2022-08-02 09:00:00	BA.5.2
EPI_ISL_14837810	2022-08-02 12:30:00	BA.5.5
EPI_ISL_14837811	2022-08-02 16:30:00	BA.5.1
EPI_ISL_14837812	2022-08-02 11:00:00	BA.5.2
EPI_ISL_14837813	2022-08-02 16:30:00	BA.5.2.1
EPI_ISL_14837814	2022-08-03 13:00:00	BA.5.2
EPI_ISL_14837815	2022-08-02 12:00:00	BA.5.2.1
EPI_ISL_14837816	2022-08-02 12:00:00	BA.5.2
EPI_ISL_14837817	2022-08-02 14:30:00	BA.5.1.6
EPI_ISL_14837818	2022-08-03 13:00:00	BA.5.2.1
EPI_ISL_14837819	2022-08-02 12:00:00	BA.5.2
EPI_ISL_14837820	2022-08-02 08:30:00	BA.5.2.1
EPI_ISL_14837821	2022-08-02 15:30:00	BA.5.2.1
EPI_ISL_14837822	2022-08-03 16:31:00	BA.5.2
EPI_ISL_14837823	2022-08-02 19:00:00	BA.5.1
EPI_ISL_14837824	2022-08-02 11:00:00	BF.1
EPI_ISL_14837825	2022-08-03 13:30:00	BA.5.2
EPI_ISL_14837826	2022-08-02 12:00:00	BA.5.1
EPI_ISL_14837827	2022-08-02 16:00:00	BA.5.1
EPI_ISL_14837828	2022-08-02 12:00:00	BE.1
EPI_ISL_14837829	2022-08-03 12:44:00	BF.11
EPI_ISL_14837830	2022-08-03 21:00:00	BA.5.2.1
EPI_ISL_14837831	2022-08-04 16:00:00	BA.5.1
EPI_ISL_14837832	2022-08-03 12:48:00	BA.5.2.1
EPI_ISL_14837833	2022-08-03 09:45:00	BA.5.2
EPI_ISL_14837834	2022-08-03 10:00:00	BA.5.1
EPI_ISL_14837835	2022-08-03 10:45:00	BA.5.2.1
EPI_ISL_14837836	2022-08-03 10:00:00	BA.5.3.1
EPI_ISL_14837837	2022-08-03 22:43:00	BA.5.2.1
EPI_ISL_14837838	2022-08-03 18:36:00	BA.5.1
EPI_ISL_14837839	2022-08-03 14:02:00	BA.5.2
EPI_ISL_14837840	2022-08-03 11:07:00	BA.5.1
EPI_ISL_14837841	2022-08-03 18:37:00	BA.5.1
EPI_ISL_14837842	2022-08-04 10:15:00	BA.5.1
EPI_ISL_14837843	2022-08-03 00:37:00	BA.5.2.1
EPI_ISL_14837844	2022-08-03 23:55:00	BA.5.2.1
EPI_ISL_14837845	2022-08-04 13:40:00	BA.5.2.1
EPI_ISL_14837846	2022-08-04 07:55:00	BA.5.1
EPI_ISL_14837847	2022-08-03 20:24:00	BA.5.2.1
EPI_ISL_14837848	2022-08-03 22:20:00	BA.5.2
EPI_ISL_14908172	2022-07-31 10:30:00	BA.5.2.1
EPI_ISL_14837849	2022-08-05 09:15:00	BA.4.6
EPI_ISL_14837850	2022-08-06 15:15:00	BA.5.1.2
EPI_ISL_14837851	2022-08-06 09:56:00	BA.2.18
EPI_ISL_14837852	2022-08-06 19:15:00	BA.5.2.1
EPI_ISL_14837853	2022-08-06 12:45:00	BA.5.2
EPI_ISL_14837854	2022-08-06 12:05:00	BA.5.2.1
EPI_ISL_14837855	2022-08-07 00:25:00	BF.11
EPI_ISL_14837856	2022-08-06 16:40:00	BA.5.1.2
EPI_ISL_14837857	2022-08-06 22:30:00	BA.5.2.1
EPI_ISL_14837858	2022-08-06 15:00:00	BA.5.1.2
EPI_ISL_14837859	2022-08-08 14:56:00	BA.5.2.1
EPI_ISL_14837860	2022-08-08 14:30:00	BA.5.2.1
EPI_ISL_14837861	2022-08-09 01:51:00	BA.5.1
EPI_ISL_14837862	2022-08-08 09:15:00	BA.5.2
EPI_ISL_14837863	2022-08-08 04:56:00	BA.4.6
EPI_ISL_14837864	2022-08-08 20:13:00	BA.5.2
EPI_ISL_14837865	2022-08-08 19:54:00	BA.5.2
EPI_ISL_14837866	2022-08-06 16:17:00	BA.5.2
EPI_ISL_14837867	2022-08-08 19:24:00	BA.1
EPI_ISL_14837868	2022-08-10 14:18:00	BA.5.2.1
EPI_ISL_14837869	2022-08-09 13:10:00	BA.2.12.1
EPI_ISL_14837870	2022-08-08 23:24:00	BA.4.6
EPI_ISL_14837871	2022-08-09 08:45:00	BA.5.2
EPI_ISL_14837872	2022-08-09 16:28:00	BA.5.1
EPI_ISL_14837873	2022-08-08 15:12:00	BA.5
EPI_ISL_14837874	2022-08-08 11:20:00	BA.5.2.1
EPI_ISL_14837875	2022-08-08 11:10:00	BA.5.2.1
EPI_ISL_14837876	2022-08-08 19:30:00	BA.5.2
EPI_ISL_14837877	2022-08-10 06:20:00	BA.5.1.2
EPI_ISL_14837878	2022-08-10 18:52:00	BA.4.6
EPI_ISL_14837879	2022-08-11 11:09:00	BA.5.2
EPI_ISL_14837880	2022-08-09 10:27:00	BA.5.2
EPI_ISL_14837881	2022-08-09 09:00:00	BA.5.2.1
EPI_ISL_14837882	2022-08-09 17:45:00	BA.5.1
EPI_ISL_14837883	2022-08-09 16:05:00	BA.5.2.1
EPI_ISL_14837884	2022-08-09 09:25:00	BA.5.2
EPI_ISL_14837885	2022-08-10 09:40:00	BA.4.6
EPI_ISL_14837886	2022-08-10 10:50:00	BA.4.6
EPI_ISL_14837887	2022-08-10 09:50:00	BA.4.6
EPI_ISL_14837888	2022-08-08 14:30:00	BA.5.2.1
EPI_ISL_14837889	2022-08-09 13:42:00	BA.4.6
EPI_ISL_14837890	2022-08-10 10:50:00	BA.5.2
EPI_ISL_14837891	2022-08-10 10:15:00	BA.5.2.1
EPI_ISL_14837892	2022-08-10 03:00:00	BA.5.2
EPI_ISL_14837893	2022-08-10 21:20:00	BA.5.2
EPI_ISL_14837894	2022-08-10 09:00:00	BA.5.2
EPI_ISL_14837895	2022-08-10 02:10:00	BA.5.1.1
EPI_ISL_14837896	2022-08-10 10:00:00	BA.5.2.1
EPI_ISL_14837897	2022-08-10 12:40:00	BE.1.1
EPI_ISL_14837898	2022-08-12 08:45:00	BA.5.2.1
EPI_ISL_14837899	2022-08-10 01:00:00	BA.5.2.1
EPI_ISL_14837900	2022-08-11 16:10:00	BA.5.2
EPI_ISL_14837901	2022-08-11 12:00:00	BA.5.1
EPI_ISL_14837902	2022-08-09 16:10:00	BA.5.2.1
EPI_ISL_14837903	2022-08-11 16:34:00	BA.5.2.1
EPI_ISL_14837904	2022-08-11 01:49:00	BA.5.2.1
EPI_ISL_14837905	2022-08-12 11:55:00	BA.5.2.1
EPI_ISL_14837906	2022-08-11 11:50:00	BA.5.2.1
EPI_ISL_14837907	2022-08-12 14:30:00	BA.5.2.1
EPI_ISL_14837908	2022-08-12 12:35:00	BA.5.2.1
EPI_ISL_14837909	2022-08-12 12:21:00	BA.5.2.1
EPI_ISL_14837910	2022-08-12 16:20:00	BA.5.1.2
EPI_ISL_14837911	2022-08-11 20:15:00	BA.5.1
EPI_ISL_14837912	2022-08-11 19:10:00	BA.5.1
EPI_ISL_14837913	2022-08-11 18:55:00	BA.5.2
EPI_ISL_14837914	2022-08-12 10:40:00	BA.5.2.1
EPI_ISL_14837915	2022-08-12 22:40:00	BA.5.2
EPI_ISL_14837916	2022-08-12 20:15:00	BA.5.1
EPI_ISL_14837917	2022-08-12 22:41:00	BA.5.1
EPI_ISL_14837918	2022-08-12 21:35:00	BA.5.1.2
EPI_ISL_14837919	2022-08-12 23:30:00	BA.5.2
EPI_ISL_14837920	2022-08-12 17:50:00	BA.5.2
EPI_ISL_14837921	2022-08-12 00:19:00	BA.4.6
EPI_ISL_14837922	2022-08-12 11:10:00	BA.5.2
EPI_ISL_14837923	2022-08-12 12:32:00	BA.5.2
EPI_ISL_14837929	2022-08-03 00:39:00	BA.5.1.1
EPI_ISL_14837930	2022-08-01 11:35:00	BA.2.12.1
EPI_ISL_14837931	2022-08-01 07:55:00	BA.2.18
EPI_ISL_14837932	2022-08-01 11:00:00	BA.4.6
EPI_ISL_14837933	2022-08-01 09:44:00	BA.5.1.1
EPI_ISL_14837934	2022-08-04 14:01:00	BA.5.1
EPI_ISL_14837935	2022-08-02 12:20:00	BA.4.4
EPI_ISL_14837936	2022-08-02 13:00:00	BA.4.4
EPI_ISL_14837937	2022-08-04 08:12:00	BA.4.6
EPI_ISL_14837938	2022-08-03 14:25:00	BA.4
EPI_ISL_14837939	2022-08-05 11:39:00	BA.5.6
EPI_ISL_14837940	2022-08-04 19:30:00	BA.4.1
EPI_ISL_14837941	2022-08-05 10:15:00	BF.4
EPI_ISL_14837942	2022-08-04 09:45:00	BA.5.2
EPI_ISL_14837943	2022-08-03 23:21:00	BA.5.1
EPI_ISL_14837944	2022-08-02 18:50:00	BA.5.2.1
EPI_ISL_14837945	2022-08-05 03:24:00	BA.5.2.1
EPI_ISL_14837946	2022-08-04 23:33:00	BA.5.1.1
EPI_ISL_14837947	2022-08-04 17:54:00	BF.5
EPI_ISL_14837948	2022-08-05 12:13:00	BA.5.2.1
EPI_ISL_14837949	2022-08-05 18:22:00	BA.4.1
EPI_ISL_14837950	2022-08-05 02:49:00	BA.5.2.1
EPI_ISL_14837951	2022-08-04 10:20:00	BA.5.2.1
EPI_ISL_14837952	2022-08-05 10:40:00	BA.5.6
EPI_ISL_14837953	2022-08-05 10:45:00	BA.5.6
EPI_ISL_14837954	2022-08-04 13:14:00	BA.4.4
EPI_ISL_14837955	2022-08-05 10:30:00	BA.5.6
EPI_ISL_14837956	2022-08-06 14:03:00	BF.4
EPI_ISL_14837957	2022-08-06 13:30:00	BA.4.6
EPI_ISL_14837958	2022-08-03 08:55:00	BA.4.6
EPI_ISL_14837959	2022-08-02 19:39:00	BA.2.12.1
EPI_ISL_14837960	2022-08-02 14:14:00	BA.2.12.1
EPI_ISL_14837961	2022-08-02 09:10:00	BA.5.6
EPI_ISL_14837962	2022-08-01 06:00:00	BA.4.6
EPI_ISL_14837963	2022-08-02 14:10:00	BA.5.8
EPI_ISL_14837964	2022-08-02 10:45:00	BA.5.2.1
EPI_ISL_14837965	2022-08-01 08:40:00	BA.5.1
EPI_ISL_14837966	2022-08-04 13:44:00	BA.5.2.1
EPI_ISL_14837967	2022-08-03 10:00:00	BA.5.2.1
EPI_ISL_14837968	2022-08-04 04:36:00	BA.5.2.1
EPI_ISL_14837969	2022-08-03 10:00:00	BA.5.2.1
EPI_ISL_14837970	2022-08-03 10:00:00	BA.5.2.1
EPI_ISL_14837971	2022-08-01 10:25:00	BA.4.6
EPI_ISL_14837972	2022-08-03 00:58:00	BA.5.2.1
EPI_ISL_14837973	2022-08-02 16:51:00	BA.5.2
EPI_ISL_14837974	2022-08-02 18:50:00	BA.5.1
EPI_ISL_14837975	2022-08-02 15:34:00	BA.5.2
EPI_ISL_14837976	2022-08-03 21:46:00	BA.4.1
EPI_ISL_14837977	2022-08-03 13:34:00	BA.2
EPI_ISL_14837978	2022-08-05 13:40:00	BA.5.2
EPI_ISL_14837979	2022-08-05 07:51:00	BA.5.8
EPI_ISL_14837980	2022-08-05 11:00:00	BA.5.1.3
EPI_ISL_14837981	2022-08-05 09:35:00	BA.5.1
EPI_ISL_14837982	2022-08-05 08:00:00	BA.5.1
EPI_ISL_14837983	2022-08-03 14:42:00	BA.5.2
EPI_ISL_14837984	2022-08-05 14:20:00	BA.4.6
EPI_ISL_14837985	2022-08-05 10:51:00	BA.5.2
EPI_ISL_14837986	2022-08-05 22:36:00	BA.5.2
EPI_ISL_14837987	2022-08-05 22:31:00	BA.4.6
EPI_ISL_14837988	2022-08-05 02:05:00	BA.5.6
EPI_ISL_14837989	2022-08-05 18:42:00	BA.5.2
EPI_ISL_14837990	2022-08-05 19:20:00	BA.5.2.1
EPI_ISL_14837991	2022-08-05 20:30:00	BA.2
EPI_ISL_14837992	2022-08-03 11:41:00	BE.1.1
EPI_ISL_14837993	2022-08-04 11:00:00	BA.5.2
EPI_ISL_14837994	2022-08-04 11:50:00	BA.5.2
EPI_ISL_14837995	2022-08-03 14:40:00	BA.5.2
EPI_ISL_14837996	2022-08-05 10:30:00	BA.5.1.1
EPI_ISL_14837997	2022-08-04 18:29:00	BA.5.2
EPI_ISL_14837998	2022-08-04 14:28:00	BA.4.1.6
EPI_ISL_14837999	2022-08-05 21:40:00	BA.5.2.1
EPI_ISL_14838000	2022-08-05 18:21:00	BA.4.1
EPI_ISL_14838001	2022-08-04 10:10:00	BA.5.2.1
EPI_ISL_14838002	2022-08-04 13:50:00	BA.5.2
EPI_ISL_14838003	2022-08-07 05:41:00	BA.5.2.1
EPI_ISL_14838004	2022-08-07 13:24:00	BA.5.2.1
EPI_ISL_14838005	2022-08-06 11:30:00	BA.4.6
EPI_ISL_14838006	2022-08-05 10:25:00	BA.5.6
EPI_ISL_14838007	2022-08-05 22:20:00	BA.5.1
EPI_ISL_14838008	2022-08-08 11:30:00	BF.4
EPI_ISL_14838009	2022-08-09 02:54:00	BA.5.6
EPI_ISL_14838010	2022-08-08 10:45:00	BA.5.6
EPI_ISL_14838011	2022-08-08 12:10:00	BA.5.2
EPI_ISL_14838012	2022-08-08 11:55:00	BF.4
EPI_ISL_14838013	2022-08-08 08:00:00	BA.5.1
EPI_ISL_14838014	2022-08-09 03:40:00	BA.5.2
EPI_ISL_14838015	2022-08-08 11:45:00	BA.5.1
EPI_ISL_14838016	2022-08-08 05:20:00	BA.5.8
EPI_ISL_14838017	2022-08-09 10:45:00	BA.5.1
EPI_ISL_14838018	2022-08-08 21:31:00	BA.5.2
EPI_ISL_14838019	2022-08-11 03:50:00	BA.5.1
EPI_ISL_14838020	2022-08-11 01:20:00	BA.5.1
EPI_ISL_14838021	2022-08-12 04:31:00	BA.4.6
EPI_ISL_14838022	2022-08-12 12:40:00	BA.5.2
EPI_ISL_14838023	2022-08-11 14:14:00	BA.5.2.1
EPI_ISL_14838024	2022-08-11 11:43:00	BA.5.2.1
EPI_ISL_14838025	2022-08-11 09:43:00	BA.5.2.1
EPI_ISL_14838026	2022-08-10 21:43:00	BA.4.6
EPI_ISL_14838027	2022-08-12 08:08:00	BA.5.2.1
EPI_ISL_14838028	2022-08-10 11:15:00	BA.4.6
EPI_ISL_14838029	2022-08-09 15:15:00	BA.4.6
EPI_ISL_14838030	2022-08-11 09:00:00	BA.5.6
EPI_ISL_14838031	2022-08-12 20:07:00	BA.4.1
EPI_ISL_14838032	2022-08-12 20:21:00	BA.5.2
EPI_ISL_14838033	2022-08-12 17:55:00	BE.1
EPI_ISL_14838034	2022-08-13 07:15:00	BA.5.1
EPI_ISL_14838035	2022-08-13 09:00:00	BA.2.12.1
EPI_ISL_14838036	2022-08-13 17:57:00	BA.5.2.1
EPI_ISL_14838037	2022-08-13 08:15:00	BE.1
EPI_ISL_14838038	2022-08-13 12:00:00	BE.1
EPI_ISL_14838039	2022-08-06 09:15:00	BA.5.2
EPI_ISL_14838040	2022-08-08 12:35:00	BA.5.2.1
EPI_ISL_14838041	2022-08-08 09:58:00	BA.5.6
EPI_ISL_14838042	2022-08-08 17:47:00	BA.5.2
EPI_ISL_14838043	2022-08-08 20:30:00	BE.1
EPI_ISL_14838044	2022-08-08 05:00:00	BA.5.1
EPI_ISL_14838045	2022-08-06 15:34:00	BA.5.2.1
EPI_ISL_14838046	2022-08-08 18:50:00	BA.5.2.1
EPI_ISL_14838047	2022-08-08 09:30:00	BA.5.8
EPI_ISL_14838048	2022-08-08 10:35:00	BE.1
EPI_ISL_14838049	2022-08-09 04:41:00	BA.1.1
EPI_ISL_14838050	2022-08-09 07:53:00	BA.5.2.1
EPI_ISL_14838051	2022-08-09 14:00:00	BF.4
EPI_ISL_14838052	2022-08-09 14:12:00	BF.4
EPI_ISL_14838053	2022-08-08 14:20:00	BA.4
EPI_ISL_14838054	2022-08-10 03:07:00	BA.4
EPI_ISL_14838055	2022-08-10 21:41:00	BA.4.6
EPI_ISL_14838056	2022-08-10 09:15:00	BE.1
EPI_ISL_14838057	2022-08-10 15:23:00	BA.5.2
EPI_ISL_14838058	2022-08-09 12:26:00	BA.4.6
EPI_ISL_14838059	2022-08-06 18:04:00	BA.4.6
EPI_ISL_14838060	2022-08-11 01:46:00	BA.5.2.1
EPI_ISL_14838061	2022-08-08 15:05:00	BA.4.6
EPI_ISL_14838062	2022-08-10 10:30:00	BA.5.2.1
EPI_ISL_14838063	2022-08-10 12:29:00	BA.4.6
EPI_ISL_14838064	2022-08-09 21:24:00	BA.5.2.1
EPI_ISL_14838065	2022-08-09 13:00:00	BA.5.1
EPI_ISL_14838066	2022-08-09 09:45:00	BA.5.1
EPI_ISL_14838067	2022-08-09 08:46:00	BA.2
EPI_ISL_14838068	2022-08-10 09:50:00	BA.5.2.1
EPI_ISL_14838069	2022-08-08 14:35:00	BA.2.12.1
EPI_ISL_14838070	2022-08-09 21:21:00	BA.5.2
EPI_ISL_14838071	2022-08-10 11:25:00	BA.5.1
EPI_ISL_14838072	2022-08-11 09:47:00	BA.5.2.1
EPI_ISL_14838073	2022-08-12 08:34:00	BF.5
EPI_ISL_14838074	2022-08-10 14:06:00	BA.4.6
EPI_ISL_14838075	2022-08-12 10:56:00	BA.5.2.1
EPI_ISL_14838076	2022-08-11 11:24:00	BA.5.1.2
EPI_ISL_14838077	2022-08-12 15:04:00	BA.4.7
EPI_ISL_14838078	2022-08-12 11:31:00	BF.5
EPI_ISL_14838079	2022-08-11 14:25:00	BA.5.2.1
EPI_ISL_14838080	2022-08-11 14:00:00	BA.4.6
EPI_ISL_14838081	2022-08-13 19:40:00	BE.1.1
EPI_ISL_14838082	2022-08-11 14:40:00	BA.5.2.1
EPI_ISL_14838083	2022-08-12 11:55:00	BA.5.2.1
EPI_ISL_14838084	2022-08-13 15:41:00	BE.1
EPI_ISL_14838085	2022-08-13 11:10:00	BE.1
EPI_ISL_14838086	2022-08-13 17:59:00	BA.4.1
EPI_ISL_14838087	2022-08-12 20:40:00	BA.4.6
EPI_ISL_14838088	2022-08-13 10:38:00	BA.5.2.1
EPI_ISL_14838089	2022-08-12 09:53:00	BA.5.2
EPI_ISL_14838090	2022-08-13 08:19:00	BA.5.2.1
EPI_ISL_14838091	2022-08-06 19:55:00	BA.5.2.1
EPI_ISL_14838092	2022-08-12 11:14:00	BA.5.6
EPI_ISL_14838093	2022-08-12 19:00:00	BA.5.1
EPI_ISL_14838094	2022-08-13 01:33:00	BA.5.1
EPI_ISL_14838095	2022-08-14 23:37:00	BA.5.2
EPI_ISL_14838096	2022-08-15 02:25:00	BE.1
EPI_ISL_14838097	2022-08-14 10:00:00	BA.5.2.1
EPI_ISL_14838098	2022-08-14 13:24:00	BF.10
EPI_ISL_14838099	2022-08-14 15:53:00	BA.5.6
EPI_ISL_14838100	2022-08-13 16:27:00	BA.5.2
EPI_ISL_14838101	2022-08-14 09:33:00	BA.5.2
EPI_ISL_14838102	2022-08-14 23:29:00	BA.5.2.1
EPI_ISL_14838103	2022-08-15 15:44:00	BA.5.2
EPI_ISL_14838104	2022-08-08 07:40:00	BA.4
EPI_ISL_14838105	2022-08-09 14:31:00	BA.5.2
EPI_ISL_14838106	2022-08-10 10:18:00	BF.8
EPI_ISL_14838107	2022-08-10 13:36:00	BA.5.2.1
EPI_ISL_14838108	2022-08-10 10:18:00	BF.8
EPI_ISL_14838109	2022-08-11 10:56:00	BA.5.2
EPI_ISL_14838110	2022-08-11 09:00:00	BA.4
EPI_ISL_14838111	2022-08-10 15:00:00	BA.5.1
EPI_ISL_14838112	2022-08-13 09:40:00	BA.4.6
EPI_ISL_14838113	2022-08-12 16:29:00	BA.5.2
EPI_ISL_14838114	2022-08-13 11:05:00	BA.5.2
EPI_ISL_14838115	2022-08-13 11:00:00	BA.4
EPI_ISL_14838116	2022-08-13 10:54:00	BA.5.6
EPI_ISL_14838117	2022-08-13 09:15:00	BA.5.1
EPI_ISL_14838118	2022-08-14 01:05:00	BA.5.2.1
EPI_ISL_14838119	2022-08-13 11:10:00	BA.5.2
EPI_ISL_14838120	2022-08-13 15:30:00	BF.4
EPI_ISL_14838121	2022-08-13 06:56:00	BA.5.2
EPI_ISL_14838122	2022-08-14 09:00:00	BA.5.2.1
EPI_ISL_14838123	2022-08-14 10:00:00	BF.5
EPI_ISL_14838124	2022-08-13 23:22:00	BA.5.2
EPI_ISL_14838125	2022-08-13 10:55:00	BA.5.6
EPI_ISL_14838126	2022-08-14 14:15:00	BA.5.1
EPI_ISL_14838127	2022-08-14 07:49:00	BF.1
EPI_ISL_14838128	2022-08-14 15:00:00	BA.5.2
EPI_ISL_14838129	2022-08-14 10:39:00	BA.5.1
EPI_ISL_14838130	2022-08-14 14:23:00	BA.5.6
EPI_ISL_14838131	2022-08-14 13:00:00	BA.5.1.1
EPI_ISL_14838132	2022-08-15 00:31:00	BA.5.2.1
EPI_ISL_14838133	2022-08-14 13:00:00	BA.5.2.1
EPI_ISL_14838134	2022-08-15 10:02:00	BA.5.2
EPI_ISL_14838135	2022-08-13 16:55:00	BA.5.2
EPI_ISL_14838136	2022-08-14 13:30:00	BE.1.1
EPI_ISL_14838137	2022-08-14 13:45:00	BF.4
EPI_ISL_14838138	2022-08-13 12:25:00	BA.5.2.1
EPI_ISL_14838139	2022-08-14 12:00:00	BA.4.1
EPI_ISL_14838140	2022-08-13 19:15:00	BF.10
EPI_ISL_14838141	2022-08-14 10:30:00	BF.4
EPI_ISL_14838142	2022-08-14 14:15:00	BA.5.1
EPI_ISL_14838143	2022-08-14 22:27:00	BA.5.2.1
EPI_ISL_14838144	2022-08-14 10:18:00	BA.5.2.1
EPI_ISL_14838145	2022-08-14 19:14:00	BA.5.1
EPI_ISL_14838146	2022-08-14 23:20:00	BA.5.1
EPI_ISL_14838147	2022-08-15 10:00:00	BA.5.2.1
EPI_ISL_14838148	2022-08-14 12:10:00	BA.5.6
EPI_ISL_14838149	2022-08-15 17:05:00	BA.5.1
EPI_ISL_14838150	2022-08-14 20:46:00	BF.5
EPI_ISL_14838151	2022-08-15 16:31:00	BA.5.1
EPI_ISL_14838152	2022-08-14 12:20:00	BA.5.6
EPI_ISL_14838153	2022-08-11 13:40:00	BA.5.1.2
EPI_ISL_14838154	2022-08-14 14:20:00	BA.5.2.1
EPI_ISL_14838155	2022-08-15 11:26:00	BE.1.1
EPI_ISL_14838156	2022-08-13 09:30:00	BA.5.6
EPI_ISL_14838157	2022-08-16 02:54:00	BA.5.2
EPI_ISL_14838158	2022-08-16 01:50:00	BA.5.2.1
EPI_ISL_14838159	2022-08-16 10:01:00	BA.5.2.3
EPI_ISL_14838160	2022-08-16 01:05:00	BA.5.6
EPI_ISL_14908173	2022-08-17 14:20:00	BA.5.2.1
EPI_ISL_14908174	2022-08-17 02:22:00	BE.1
EPI_ISL_14908175	2022-08-17 20:21:00	BA.5.1
EPI_ISL_14908176	2022-08-17 11:15:00	BA.5.2
EPI_ISL_14838167	2022-08-16 15:20:00	BA.5.1
EPI_ISL_14907622	2022-08-12 08:50:00	BA.2.12.1
EPI_ISL_14907623	2022-08-12 13:10:00	BA.5.2.1
EPI_ISL_14907624	2022-08-08 11:29:00	BA.4.6
EPI_ISL_14907625	2022-08-05 12:52:00	BA.5.1.2
EPI_ISL_14907626	2022-08-05 08:30:00	BA.5.2
EPI_ISL_14907627	2022-08-07 00:50:00	BA.4.6
EPI_ISL_14907628	2022-08-06 22:33:00	BA.2.75
EPI_ISL_14907629	2022-08-07 19:35:00	BA.4.2
EPI_ISL_14907630	2022-08-07 14:06:00	BA.4.6
EPI_ISL_14907631	2022-08-09 11:30:00	BA.2.12.1
EPI_ISL_14907632	2022-08-08 22:27:00	BA.4.2
EPI_ISL_14907633	2022-08-08 11:06:00	BA.1
EPI_ISL_14907634	2022-08-08 08:30:00	BA.4.6
EPI_ISL_14907635	2022-08-08 15:55:00	BA.2.12.1
EPI_ISL_14907636	2022-08-08 13:34:00	BA.4.6
EPI_ISL_14907637	2022-08-08 11:00:00	BA.4.1.6
EPI_ISL_14907638	2022-08-08 11:32:00	BA.4.4
EPI_ISL_14907639	2022-08-08 09:39:00	BA.4
EPI_ISL_14907640	2022-08-08 10:00:00	BA.2.12.1
EPI_ISL_14907641	2022-08-09 11:50:00	BA.2.12.1
EPI_ISL_14907642	2022-08-09 09:30:00	BA.4.4
EPI_ISL_14907643	2022-08-09 16:00:00	BA.4.6
EPI_ISL_14907644	2022-08-08 18:37:00	BA.4.6
EPI_ISL_14907645	2022-08-09 11:55:00	BA.4.1
EPI_ISL_14907646	2022-08-09 21:50:00	BA.4.6
EPI_ISL_14907647	2022-08-10 08:30:00	BA.4.6
EPI_ISL_14907648	2022-08-09 13:45:00	BA.4.4
EPI_ISL_14907649	2022-08-09 12:50:00	BA.4.6
EPI_ISL_14907650	2022-08-10 20:38:00	BA.2.12.1
EPI_ISL_14907651	2022-08-10 20:34:00	BA.4.6
EPI_ISL_14907652	2022-08-09 12:55:00	BA.4.6
EPI_ISL_14907653	2022-08-10 14:10:00	BA.4.6
EPI_ISL_14907654	2022-08-10 09:29:00	BA.4.6
EPI_ISL_14907655	2022-08-09 16:00:00	BA.4.6
EPI_ISL_14907656	2022-08-10 22:32:00	BA.4.6
EPI_ISL_14907657	2022-08-09 13:00:00	BA.2.75
EPI_ISL_14907658	2022-08-08 13:45:00	BA.4.6
EPI_ISL_14907659	2022-08-09 13:45:00	BA.4.4
EPI_ISL_14907660	2022-08-11 12:15:00	BA.4.6
EPI_ISL_14907661	2022-08-10 11:30:00	BA.4
EPI_ISL_14907662	2022-08-11 16:00:00	BA.4.6
EPI_ISL_14907663	2022-08-11 12:00:00	BA.4.6
EPI_ISL_14907664	2022-08-11 10:30:00	BA.4
EPI_ISL_14907665	2022-08-10 14:00:00	BA.4.6
EPI_ISL_14907666	2022-08-11 01:22:00	BA.4.6
EPI_ISL_14907667	2022-08-11 10:55:00	BA.4.6
EPI_ISL_14907668	2022-08-11 21:10:00	BA.4.6
EPI_ISL_14907669	2022-08-10 16:00:00	BA.2.12.1
EPI_ISL_14907670	2022-08-09 14:30:00	BA.4.6
EPI_ISL_14907671	2022-08-11 14:27:00	BA.4.6
EPI_ISL_14907672	2022-08-10 14:00:00	BA.4.6
EPI_ISL_14907673	2022-08-07 09:40:00	BA.4.6
EPI_ISL_14907674	2022-08-07 10:40:00	BA.4.6
EPI_ISL_14907675	2022-08-07 09:34:00	BA.2.12.1
EPI_ISL_14907676	2022-08-06 16:02:00	BA.5.1.2
EPI_ISL_14907677	2022-08-06 10:58:00	BA.5.2.3
EPI_ISL_14907678	2022-08-07 16:22:00	BA.5.2.1
EPI_ISL_14907679	2022-08-07 15:40:00	BA.5.2.1
EPI_ISL_14907680	2022-08-07 12:00:00	BA.5.1.2
EPI_ISL_14907681	2022-08-06 15:00:00	BA.5.2
EPI_ISL_14907682	2022-08-06 13:30:00	BA.5
EPI_ISL_14907683	2022-08-06 10:30:00	BA.5.1
EPI_ISL_14907684	2022-08-06 15:30:00	BA.5.2
EPI_ISL_14907685	2022-08-07 09:34:00	BA.5.2
EPI_ISL_14907686	2022-08-06 09:30:00	BA.5.2.1
EPI_ISL_14907687	2022-08-06 13:00:00	BA.5.1.7
EPI_ISL_14907688	2022-08-06 13:00:00	BA.5.2.1
EPI_ISL_14907689	2022-08-06 18:30:00	BA.5.2
EPI_ISL_14907690	2022-08-06 13:54:00	BA.5.1
EPI_ISL_14907691	2022-08-06 09:33:00	BA.5.2.1
EPI_ISL_14907692	2022-08-06 15:05:00	BA.5.2
EPI_ISL_14907693	2022-08-06 22:30:00	BA.5.2.1
EPI_ISL_14907694	2022-08-06 18:05:00	BA.5.1
EPI_ISL_14907695	2022-08-07 04:35:00	BE.1
EPI_ISL_14907696	2022-08-07 08:45:00	BA.5.1.2
EPI_ISL_14907697	2022-08-07 19:16:00	BA.5.2.1
EPI_ISL_14907698	2022-08-07 15:00:00	BA.5.1
EPI_ISL_14907699	2022-08-08 08:43:00	BA.5.2.1
EPI_ISL_14907700	2022-08-08 10:00:00	BA.5.1
EPI_ISL_14907701	2022-08-06 18:40:00	BA.5.2.1
EPI_ISL_14907702	2022-08-08 05:03:00	BA.4.6
EPI_ISL_14907703	2022-08-07 14:30:00	BA.4.6
EPI_ISL_14907704	2022-08-07 11:20:00	BA.4.1.1
EPI_ISL_14907705	2022-08-12 15:35:00	BA.4.6
EPI_ISL_14907706	2022-08-13 10:30:00	BA.4.6
EPI_ISL_14907707	2022-08-12 17:25:00	BA.4.6
EPI_ISL_14907708	2022-08-06 16:00:00	BA.2.12.1
EPI_ISL_14907709	2022-08-06 16:00:00	BA.2.12.1
EPI_ISL_14907710	2022-08-08 19:25:00	BA.5.1.1
EPI_ISL_14907711	2022-08-10 08:36:00	BA.5.2.1
EPI_ISL_14907712	2022-08-10 15:30:00	BA.5.2.1
EPI_ISL_14907713	2022-08-10 19:42:00	BA.5.1
EPI_ISL_14907714	2022-08-10 19:20:00	BA.5.1
EPI_ISL_14907715	2022-08-11 04:05:00	BA.5.2.1
EPI_ISL_14907716	2022-08-10 11:15:00	BA.5.1.2
EPI_ISL_14907717	2022-08-10 22:34:00	BA.5.2.1
EPI_ISL_14907718	2022-08-09 15:06:00	BA.5.2.1
EPI_ISL_14907719	2022-08-11 05:28:00	BF.10
EPI_ISL_14907720	2022-08-10 09:07:00	BA.5.2.1
EPI_ISL_14907721	2022-08-09 18:48:00	BA.5.2
EPI_ISL_14907722	2022-08-10 01:56:00	BA.5.2
EPI_ISL_14907723	2022-08-10 02:02:00	BA.5.2.1
EPI_ISL_14907724	2022-08-09 10:25:00	BF.10
EPI_ISL_14907725	2022-08-09 10:30:00	BA.5.1
EPI_ISL_14907726	2022-08-09 21:16:00	BA.5.1
EPI_ISL_14907727	2022-08-08 19:42:00	BE.1.1
EPI_ISL_14907728	2022-08-09 13:45:00	BA.5.2.1
EPI_ISL_14907729	2022-08-10 12:55:00	BA.5.2.1
EPI_ISL_14907730	2022-08-10 13:49:00	BA.5.6
EPI_ISL_14907731	2022-08-12 00:30:00	BA.5.2
EPI_ISL_14907732	2022-08-12 00:29:00	BA.5.2
EPI_ISL_14907733	2022-08-11 11:03:00	BA.5.5
EPI_ISL_14907734	2022-08-11 08:30:00	BA.5.2.1
EPI_ISL_14907735	2022-08-11 15:10:00	BA.5.2.1
EPI_ISL_14907736	2022-08-09 07:34:00	BA.5.2.1
EPI_ISL_14907737	2022-08-08 16:32:00	BF.10
EPI_ISL_14907738	2022-08-09 21:59:00	BA.5.1.2
EPI_ISL_14907739	2022-08-10 12:34:00	BA.5.1.1
EPI_ISL_14907740	2022-08-10 15:02:00	BA.5.2
EPI_ISL_14907741	2022-08-10 16:55:00	BA.5.2.1
EPI_ISL_14907742	2022-08-11 05:58:00	BA.5.2.1
EPI_ISL_14907743	2022-08-10 21:49:00	BA.5.2.1
EPI_ISL_14907744	2022-08-10 11:08:00	BA.5.2.1
EPI_ISL_14907745	2022-08-10 08:30:00	BA.5.5
EPI_ISL_14907746	2022-08-10 20:33:00	BA.5.1.1
EPI_ISL_14907747	2022-08-10 10:50:00	BA.5.2
EPI_ISL_14907748	2022-08-09 09:58:00	BA.5.1
EPI_ISL_14907749	2022-08-09 10:00:00	BF.1
EPI_ISL_14907750	2022-08-10 12:00:00	BA.5.1.1
EPI_ISL_14907751	2022-08-10 08:40:00	BA.5.2
EPI_ISL_14907752	2022-08-11 11:30:00	BA.5.2.1
EPI_ISL_14907753	2022-08-10 08:56:00	BA.5.6
EPI_ISL_14907754	2022-08-10 09:56:00	BA.5.2.1
EPI_ISL_14907755	2022-08-11 09:00:00	BA.5.2.1
EPI_ISL_14907756	2022-08-11 09:30:00	BA.5.2.1
EPI_ISL_14907757	2022-08-11 08:30:00	BA.5.2.1
EPI_ISL_14907758	2022-08-10 11:01:00	BA.5.1
EPI_ISL_14907759	2022-08-10 10:15:00	BF.8
EPI_ISL_14907760	2022-08-10 06:42:00	BA.5.2.1
EPI_ISL_14907761	2022-08-09 09:48:00	BA.5.6
EPI_ISL_14907762	2022-08-08 13:38:00	BA.5.2
EPI_ISL_14907763	2022-08-10 14:37:00	BA.5.2.1
EPI_ISL_14907764	2022-08-10 15:49:00	BA.5.6
EPI_ISL_14907765	2022-08-10 14:26:00	BF.10
EPI_ISL_14907766	2022-08-09 09:47:00	BA.5.6
EPI_ISL_14907767	2022-08-08 13:55:00	BA.5.2
EPI_ISL_14907768	2022-08-09 09:30:00	BA.5.2
EPI_ISL_14907769	2022-08-09 20:41:00	BA.5.1
EPI_ISL_14907770	2022-08-10 03:10:00	BA.5.2.1
EPI_ISL_14907771	2022-08-08 14:05:00	BA.5.2
EPI_ISL_14907772	2022-08-09 13:30:00	BA.5.1.1
EPI_ISL_14907773	2022-08-10 12:15:00	BA.5.8
EPI_ISL_14907774	2022-08-09 08:30:00	BE.1.1
EPI_ISL_14907775	2022-08-09 08:35:00	BA.5.2.1
EPI_ISL_14907776	2022-08-08 20:36:00	BA.5.2.1
EPI_ISL_14907777	2022-08-09 08:15:00	BA.5.2.1
EPI_ISL_14907778	2022-08-10 09:30:00	BA.5.2
EPI_ISL_14907779	2022-08-10 08:00:00	BE.1
EPI_ISL_14907780	2022-08-08 18:41:00	BA.5.2.1
EPI_ISL_14907781	2022-08-09 08:45:00	BA.5.2.1
EPI_ISL_14907782	2022-08-09 10:02:00	BA.5.1
EPI_ISL_14907783	2022-08-09 14:00:00	BA.5.1.1
EPI_ISL_14907784	2022-08-10 13:18:00	BA.5.5
EPI_ISL_14907785	2022-08-08 13:50:00	BA.5.2.1
EPI_ISL_14907786	2022-08-08 13:45:00	BA.5.2.1
EPI_ISL_14907787	2022-08-12 01:06:00	BA.5.2.1
EPI_ISL_14907788	2022-08-11 11:30:00	BE.1
EPI_ISL_14907789	2022-08-11 15:30:00	BA.5.1
EPI_ISL_14907790	2022-08-11 17:15:00	BA.5.1
EPI_ISL_14907791	2022-08-10 15:45:00	BA.5.2.1
EPI_ISL_14907792	2022-08-10 12:15:00	BA.5.2.1
EPI_ISL_14907793	2022-08-11 13:16:00	BA.5.2.1
EPI_ISL_14907794	2022-08-10 18:20:00	BA.5.2.1
EPI_ISL_14907795	2022-08-20 03:37:00	BA.4
EPI_ISL_14907796	2022-08-20 15:55:00	BA.5.2.1
EPI_ISL_14907797	2022-08-19 14:18:00	BA.4.6
EPI_ISL_14907798	2022-08-20 08:05:00	BF.5
EPI_ISL_14907799	2022-08-21 05:12:00	BA.5.2.1
EPI_ISL_14907800	2022-08-08 02:51:00	BA.4.2
EPI_ISL_14907801	2022-08-07 07:19:00	BA.5.2.1
EPI_ISL_14907802	2022-08-07 15:06:00	BA.5.2.1
EPI_ISL_14907803	2022-08-06 20:41:00	BA.5.2
EPI_ISL_14907804	2022-08-07 15:01:00	BF.10
EPI_ISL_14907805	2022-08-07 12:05:00	BA.5.5
EPI_ISL_14907806	2022-08-07 13:48:00	BA.5.2.1
EPI_ISL_14907807	2022-08-07 13:41:00	BA.5.2.1
EPI_ISL_14907808	2022-08-06 14:20:00	BA.5
EPI_ISL_14907809	2022-08-06 20:04:00	BA.5.3.1
EPI_ISL_14907810	2022-08-07 18:34:00	BA.5.2.1
EPI_ISL_14907811	2022-08-07 19:23:00	BF.10
EPI_ISL_14907812	2022-08-07 23:22:00	BA.5.2.1
EPI_ISL_14907813	2022-08-07 20:55:00	BA.5.2.1
EPI_ISL_14907814	2022-08-08 02:30:00	BA.5.1
EPI_ISL_14907815	2022-08-06 18:06:00	BA.5.1
EPI_ISL_14907816	2022-08-08 10:00:00	BA.5.2.1
EPI_ISL_14907817	2022-08-07 22:00:00	BA.5.2
EPI_ISL_14907818	2022-08-08 12:00:00	BA.5.2.1
EPI_ISL_14907819	2022-08-07 10:20:00	BA.5.2.1
EPI_ISL_14907820	2022-08-09 11:00:00	BA.5.2.1
EPI_ISL_14907821	2022-08-09 11:15:00	BA.5.2.1
EPI_ISL_14907822	2022-08-07 19:06:00	BA.5.2.1
EPI_ISL_14907823	2022-08-08 13:30:00	BA.5.2.1
EPI_ISL_14907824	2022-08-08 10:00:00	BA.5.2.1
EPI_ISL_14907825	2022-08-08 07:25:00	BA.5.5
EPI_ISL_14907826	2022-08-08 16:58:00	BF.10
EPI_ISL_14907827	2022-08-08 15:22:00	BA.5.6
EPI_ISL_14907828	2022-08-08 11:30:00	BA.5.2
EPI_ISL_14907829	2022-08-10 05:08:00	BA.5.1
EPI_ISL_14907830	2022-08-08 16:15:00	BA.5.2
EPI_ISL_14907831	2022-08-10 10:30:00	BA.5.2.1
EPI_ISL_14907832	2022-08-10 16:14:00	BA.5.2.1
EPI_ISL_14907833	2022-08-10 09:50:00	BA.5.2.1
EPI_ISL_14907834	2022-08-10 16:00:00	BA.5.1
EPI_ISL_14907835	2022-08-10 12:37:00	BA.5.5
EPI_ISL_14907836	2022-08-09 06:10:00	BA.5.1
EPI_ISL_14907837	2022-08-09 16:30:00	BA.5.2.1
EPI_ISL_14907838	2022-08-09 16:30:00	BA.5.2.1
EPI_ISL_14907839	2022-08-08 13:50:00	BA.5.2.1
EPI_ISL_14907840	2022-08-08 12:00:00	BA.5.2.1
EPI_ISL_14907841	2022-08-09 16:00:00	BA.5.2
EPI_ISL_14907842	2022-08-09 16:00:00	BA.5.1.3
EPI_ISL_14907843	2022-08-09 22:47:00	BA.5.2
EPI_ISL_14907844	2022-08-09 15:56:00	BA.5.1.2
EPI_ISL_14907845	2022-08-08 18:20:00	BA.5.2.1
EPI_ISL_14907846	2022-08-09 08:46:00	BA.5.1
EPI_ISL_14907847	2022-08-08 08:13:00	BA.5.2.1
EPI_ISL_14907848	2022-08-08 17:24:00	BA.5.2.1
EPI_ISL_14907849	2022-08-08 15:15:00	BA.5.5
EPI_ISL_14907850	2022-08-10 09:55:00	BA.5.2
EPI_ISL_14907851	2022-08-10 10:16:00	BE.1
EPI_ISL_14907852	2022-08-09 12:05:00	BA.5.2
EPI_ISL_14907853	2022-08-10 08:27:00	BA.5.2
EPI_ISL_14907854	2022-08-09 08:36:00	BA.5.2
EPI_ISL_14907855	2022-08-09 09:49:00	BA.5.2
EPI_ISL_14907856	2022-08-09 10:30:00	BA.5.2.3
EPI_ISL_14907857	2022-08-10 10:12:00	BA.5.2.1
EPI_ISL_14907858	2022-08-09 16:00:00	BA.5.2.1
EPI_ISL_14907859	2022-08-09 16:30:00	BA.5.2.1
EPI_ISL_14907860	2022-08-10 15:00:00	BA.5.2
EPI_ISL_14907861	2022-08-10 09:00:00	BA.5.1
EPI_ISL_14907862	2022-08-09 12:15:00	BA.5.2.1
EPI_ISL_14907863	2022-08-09 18:00:00	BA.5.2.1
EPI_ISL_14907864	2022-08-10 16:28:00	BA.5.2.1
EPI_ISL_14907865	2022-08-10 15:00:00	BA.5.2.1
EPI_ISL_14907866	2022-08-09 16:00:00	BA.5.2.1
EPI_ISL_14907867	2022-08-09 13:30:00	BA.5.1.2
EPI_ISL_14907868	2022-08-09 14:09:00	BA.5.2.1
EPI_ISL_14907869	2022-08-10 16:30:00	BA.5.5
EPI_ISL_14907870	2022-08-10 16:30:00	BA.5.2.1
EPI_ISL_14907871	2022-08-09 12:00:00	BA.5.8
EPI_ISL_14907872	2022-08-10 11:30:00	BA.5.2.1
EPI_ISL_14907873	2022-08-10 16:30:00	BA.5.1.2
EPI_ISL_14907874	2022-08-10 17:00:00	BF.1
EPI_ISL_14907875	2022-08-09 09:45:00	BE.1.1
EPI_ISL_14907876	2022-08-10 09:30:00	BA.5.2.1
EPI_ISL_14907877	2022-08-09 09:45:00	BE.1.1
EPI_ISL_14907878	2022-08-10 09:00:00	BA.5.2.1
EPI_ISL_14907879	2022-08-10 13:30:00	BA.5.2.1
EPI_ISL_14907880	2022-08-10 14:20:00	BA.5.1
EPI_ISL_14907881	2022-08-11 08:30:00	BA.5.1
EPI_ISL_14907882	2022-08-10 09:40:00	BA.5.2.1
EPI_ISL_14907883	2022-08-11 10:30:00	BA.5.2.1
EPI_ISL_14907884	2022-08-09 16:11:00	BA.5.1
EPI_ISL_14907885	2022-08-11 11:30:00	BA.5.1
EPI_ISL_14907886	2022-08-11 12:40:00	BE.1
EPI_ISL_14907887	2022-08-11 13:30:00	BA.5.1
EPI_ISL_14907888	2022-08-11 11:30:00	BA.5.1
EPI_ISL_14907889	2022-08-11 12:00:00	BA.5.2
EPI_ISL_14907890	2022-08-11 10:30:00	BA.5.2.1
EPI_ISL_14907891	2022-08-11 11:00:00	BF.10
EPI_ISL_14907892	2022-08-11 12:24:00	BA.5.1
EPI_ISL_14907893	2022-08-11 12:30:00	BA.5.2
EPI_ISL_14907894	2022-08-11 10:00:00	BE.1
EPI_ISL_14907895	2022-08-11 09:00:00	BA.5.1.2
EPI_ISL_14907896	2022-08-11 12:30:00	BA.5.5
EPI_ISL_14907897	2022-08-11 11:08:00	BA.5.2
EPI_ISL_14907898	2022-08-10 14:00:00	BA.5.2.1
EPI_ISL_14907899	2022-08-11 12:25:00	BA.5.1
EPI_ISL_14907900	2022-08-11 10:00:00	BA.5.2.1
EPI_ISL_14907901	2022-08-11 16:00:00	BA.5.2
EPI_ISL_14907902	2022-08-11 19:19:00	BA.5.6
EPI_ISL_14907903	2022-08-11 14:35:00	BA.5.1
EPI_ISL_14907904	2022-08-12 11:05:00	BA.5.1.2
EPI_ISL_14907905	2022-08-11 16:19:00	BA.5.2.1
EPI_ISL_14907906	2022-08-11 11:15:00	BA.5.2.1
EPI_ISL_14907907	2022-08-11 01:49:00	BA.5.2.1
EPI_ISL_14907908	2022-08-12 11:20:00	BA.5.2.1
EPI_ISL_14907909	2022-08-11 18:20:00	BA.5.2.3
EPI_ISL_14907910	2022-08-11 12:59:00	BA.5.2.1
EPI_ISL_14907911	2022-08-11 07:49:00	BE.1
EPI_ISL_14907912	2022-08-11 08:00:00	BA.5.8
EPI_ISL_14907913	2022-08-11 09:22:00	BA.5.1
EPI_ISL_14907914	2022-08-12 09:48:00	BA.5.2
EPI_ISL_14907915	2022-08-12 04:20:00	BA.5.1
EPI_ISL_14907916	2022-08-10 13:25:00	BA.5.2.1
EPI_ISL_14907917	2022-08-11 10:35:00	BE.1
EPI_ISL_14907918	2022-08-10 21:40:00	BA.5.2.1
EPI_ISL_14907919	2022-08-12 14:26:00	BA.5.1
EPI_ISL_14907920	2022-08-12 13:59:00	BA.5.1.1
EPI_ISL_14907921	2022-08-12 01:04:00	BA.5.1
EPI_ISL_14907922	2022-08-11 15:18:00	BA.5.2.1
EPI_ISL_14907923	2022-08-13 13:25:00	BE.1.1
EPI_ISL_14907924	2022-08-13 14:50:00	BA.5.1
EPI_ISL_14907925	2022-08-12 23:57:00	BA.5.1
EPI_ISL_14907926	2022-08-12 23:06:00	BA.5.2.3
EPI_ISL_14907927	2022-08-12 10:20:00	BA.5.2.1
EPI_ISL_14907928	2022-08-11 16:41:00	BA.5.2.1
EPI_ISL_14907929	2022-08-13 02:02:00	BA.5.2.1
EPI_ISL_14907930	2022-08-13 18:59:00	BA.5.2.1
EPI_ISL_14907931	2022-08-13 16:30:00	BA.5.2
EPI_ISL_14907932	2022-08-13 17:50:00	BF.10
EPI_ISL_14907933	2022-08-12 21:31:00	BA.5.1.1
EPI_ISL_14907934	2022-08-13 17:30:00	BA.5.2.1
EPI_ISL_14907935	2022-08-14 01:35:00	BA.5.2
EPI_ISL_14907936	2022-08-14 04:13:00	BA.5.2.1
EPI_ISL_14907937	2022-08-14 15:19:00	BA.5.1
EPI_ISL_14907938	2022-08-14 10:36:00	BA.5.2
EPI_ISL_14907939	2022-08-15 05:27:00	BA.5.1
EPI_ISL_14907940	2022-08-14 12:14:00	BA.5.1
EPI_ISL_14907941	2022-08-10 11:08:00	BA.5.2.1
EPI_ISL_14907942	2022-08-11 11:30:00	BA.5.1
EPI_ISL_14907943	2022-08-10 16:56:00	BA.5.1
EPI_ISL_14907944	2022-08-11 02:37:00	BA.5.6
EPI_ISL_14907945	2022-08-11 17:30:00	BA.5.2.1
EPI_ISL_14907946	2022-08-11 21:40:00	BA.5.1
EPI_ISL_14907947	2022-08-11 12:22:00	BA.5.5
EPI_ISL_14907948	2022-08-12 10:30:00	BA.5.2
EPI_ISL_14907949	2022-08-10 13:57:00	BA.5.1.1
EPI_ISL_14907950	2022-08-11 13:13:00	BA.5.1.2
EPI_ISL_14907951	2022-08-11 13:17:00	BA.5.1.2
EPI_ISL_14907952	2022-08-11 10:50:00	BA.5.2.1
EPI_ISL_14907953	2022-08-11 10:00:00	BA.5.1
EPI_ISL_14907954	2022-08-12 15:41:00	BA.5.1
EPI_ISL_14907955	2022-08-12 16:54:00	BE.1
EPI_ISL_14907956	2022-08-12 10:29:00	BA.5.1
EPI_ISL_14907957	2022-08-13 11:00:00	BA.5.2
EPI_ISL_14907958	2022-08-12 20:44:00	BF.7
EPI_ISL_14907959	2022-08-12 17:01:00	BA.5.1.1
EPI_ISL_14907960	2022-08-11 09:24:00	BA.5.2
EPI_ISL_14907961	2022-08-12 07:05:00	BA.5.2.1
EPI_ISL_14907962	2022-08-11 15:38:00	BA.5.1.3
EPI_ISL_14907963	2022-08-12 16:05:00	BA.5.2.1
EPI_ISL_14907964	2022-08-11 10:23:00	BA.5.5
EPI_ISL_14907965	2022-08-12 03:10:00	BA.5.6
EPI_ISL_14907966	2022-08-12 09:02:00	BA.5.6
EPI_ISL_14907967	2022-08-12 10:00:00	BA.5.6
EPI_ISL_14907968	2022-08-12 12:22:00	BF.9
EPI_ISL_14907969	2022-08-13 12:00:00	BA.5.1
EPI_ISL_14907970	2022-08-12 12:00:00	BA.5.1
EPI_ISL_14907971	2022-08-11 22:00:00	BE.1.1
EPI_ISL_14907972	2022-08-13 08:47:00	BA.5.1
EPI_ISL_14907973	2022-08-12 11:44:00	BA.5.1.1
EPI_ISL_14907974	2022-08-12 16:10:00	BA.5.2.1
EPI_ISL_14907975	2022-08-12 11:00:00	BA.5.6
EPI_ISL_14907976	2022-08-13 10:48:00	BA.5.1
EPI_ISL_14907977	2022-08-11 09:30:00	BA.5.2.1
EPI_ISL_14907978	2022-08-13 00:26:00	BF.10
EPI_ISL_14907979	2022-08-13 03:40:00	BA.5.1
EPI_ISL_14907980	2022-08-13 17:16:00	BA.5.1
EPI_ISL_14907981	2022-08-12 21:25:00	BF.8
EPI_ISL_14907982	2022-08-12 14:31:00	BA.5.1
EPI_ISL_14907983	2022-08-11 21:00:00	BA.5.2.1
EPI_ISL_14907984	2022-08-13 18:30:00	BA.5.2
EPI_ISL_14907985	2022-08-12 16:57:00	BA.5.1
EPI_ISL_14907986	2022-08-14 10:24:00	BA.5.8
EPI_ISL_14907987	2022-08-13 10:00:00	BE.1.1
EPI_ISL_14907988	2022-08-13 11:57:00	BA.5.2.1
EPI_ISL_14907989	2022-08-14 23:47:00	BA.5.2.1
EPI_ISL_14907990	2022-08-13 17:36:00	BA.5.2
EPI_ISL_14907991	2022-08-14 15:45:00	BA.5.2
EPI_ISL_14907992	2022-08-14 12:20:00	BA.5.1
EPI_ISL_14907993	2022-08-14 19:18:00	BA.5.2
EPI_ISL_14907994	2022-08-13 10:14:00	BF.10
EPI_ISL_14907995	2022-08-13 08:48:00	BA.5.1
EPI_ISL_14907996	2022-08-13 08:52:00	BA.5.2.1
EPI_ISL_14907997	2022-08-13 08:40:00	BF.9
EPI_ISL_14907998	2022-08-13 19:46:00	BA.5.2
EPI_ISL_14907999	2022-08-13 20:25:00	BA.5.2.1
EPI_ISL_14908000	2022-08-13 00:35:00	BA.5.2.1
EPI_ISL_14908001	2022-08-12 18:10:00	BA.5.2.1
EPI_ISL_14908002	2022-08-15 08:30:00	BA.5.2.1
EPI_ISL_14908003	2022-08-15 00:15:00	BF.10
EPI_ISL_14908004	2022-08-15 13:50:00	BA.5.2
EPI_ISL_14908005	2022-08-14 23:06:00	BA.5.2.1
EPI_ISL_14908006	2022-08-14 21:40:00	BA.5.1
EPI_ISL_14908007	2022-08-15 16:35:00	BA.5.2
EPI_ISL_14908008	2022-08-15 15:25:00	BA.5.2.1
EPI_ISL_14908009	2022-08-15 12:30:00	BA.5.1.2
EPI_ISL_14908010	2022-08-15 21:00:00	BA.5.1.3
EPI_ISL_14908011	2022-08-15 18:00:00	BA.5.2.1
EPI_ISL_14908012	2022-08-14 10:10:00	BA.5.2
EPI_ISL_14908013	2022-08-13 14:16:00	BA.5.2.1
EPI_ISL_14908014	2022-08-14 23:39:00	BA.5.2.1
EPI_ISL_14908015	2022-08-14 16:55:00	BA.5.2.1
EPI_ISL_14908016	2022-08-14 19:06:00	BA.5.2
EPI_ISL_14908017	2022-08-14 18:35:00	BA.5.1.2
EPI_ISL_14908018	2022-08-15 13:42:00	BA.5.2
EPI_ISL_14908019	2022-08-16 14:25:00	BA.5.1
EPI_ISL_14908020	2022-08-15 08:52:00	BA.5.2.1
EPI_ISL_14908021	2022-08-15 12:30:00	BA.2.75
EPI_ISL_14908022	2022-08-15 13:00:00	BA.5.2
EPI_ISL_14908023	2022-08-15 13:00:00	BA.5.2
EPI_ISL_14908024	2022-08-15 22:15:00	BA.4.6
EPI_ISL_14908025	2022-08-14 09:30:00	BA.5.2
EPI_ISL_14908026	2022-08-15 08:30:00	BA.5.2
EPI_ISL_14908027	2022-08-16 16:24:00	BA.5
EPI_ISL_14908028	2022-08-16 11:05:00	BA.5.1.2
EPI_ISL_14908029	2022-08-17 11:50:00	BA.5.1
EPI_ISL_14908030	2022-08-16 21:30:00	BA.5.2.3
EPI_ISL_14908031	2022-08-17 10:40:00	BA.5.1
EPI_ISL_14908032	2022-08-17 09:30:00	BA.5.2.1
EPI_ISL_14908033	2022-08-15 14:30:00	BA.5.2.1
EPI_ISL_14908034	2022-08-18 03:22:00	BA.5.2.1
EPI_ISL_14908035	2022-08-18 01:40:00	BA.5.1.1
EPI_ISL_14908036	2022-08-16 14:10:00	BA.4.6
EPI_ISL_14908037	2022-08-17 10:41:00	BA.5.2.1
EPI_ISL_14908038	2022-08-17 10:50:00	BA.5.2.1
EPI_ISL_14908039	2022-08-17 11:24:00	BA.5.2
EPI_ISL_14908040	2022-08-17 11:30:00	BA.5.2
EPI_ISL_14908041	2022-08-17 11:59:00	BA.5.2
EPI_ISL_14908042	2022-08-15 17:38:00	BA.5.2.1
EPI_ISL_14908043	2022-08-16 14:12:00	BA.4.6
EPI_ISL_14908044	2022-08-15 17:34:00	BA.5.2.1
EPI_ISL_14908045	2022-08-16 07:40:00	BA.4.6
EPI_ISL_14908046	2022-08-16 09:40:00	BA.5.2.1
EPI_ISL_14908047	2022-08-15 09:00:00	BA.5.2.1
EPI_ISL_14908048	2022-08-15 10:30:00	BF.4
EPI_ISL_14908049	2022-08-15 14:36:00	BA.5.2.1
EPI_ISL_14908050	2022-08-16 09:30:00	BA.5.2.1
EPI_ISL_14908051	2022-08-15 10:30:00	BA.5.1.6
EPI_ISL_14908052	2022-08-17 18:56:00	BA.5.2.1
EPI_ISL_14908053	2022-08-18 00:19:00	BA.5.2
EPI_ISL_14908054	2022-08-18 14:11:00	BA.5.1
EPI_ISL_14908055	2022-08-18 16:00:00	BA.5.2.1
EPI_ISL_14908056	2022-08-18 10:00:00	BA.5.2.1
EPI_ISL_14908057	2022-08-18 17:10:00	BA.5.1.2
EPI_ISL_14908058	2022-08-17 14:11:00	BA.5.2.1
EPI_ISL_14908059	2022-08-18 07:36:00	BF.9
EPI_ISL_14908060	2022-08-17 22:24:00	BA.5.1
EPI_ISL_14908061	2022-08-18 09:06:00	BA.5.2
EPI_ISL_14908062	2022-08-18 11:35:00	BA.5.1
EPI_ISL_14908063	2022-08-17 18:45:00	BA.5.2
EPI_ISL_14908064	2022-08-18 19:51:00	BA.5.1
EPI_ISL_14908065	2022-08-19 07:48:00	BA.5.1
EPI_ISL_14908066	2022-08-19 07:48:00	BA.5.1
EPI_ISL_14908067	2022-08-19 11:15:00	BA.5.2.1
EPI_ISL_14908073	2022-08-17 10:20:00	BA.5.2
EPI_ISL_14908074	2022-08-18 23:32:00	BA.5.2
EPI_ISL_14908075	2022-08-19 09:35:00	BA.5.2.1
EPI_ISL_14908076	2022-08-19 00:41:00	BE.1.1
EPI_ISL_14908077	2022-08-19 08:38:00	BA.5.6
EPI_ISL_14908078	2022-08-19 14:36:00	BA.5.2.1
EPI_ISL_14908079	2022-08-18 20:01:00	BA.5.1
EPI_ISL_14908080	2022-08-20 00:02:00	BA.5.2.1
EPI_ISL_14908081	2022-08-19 23:39:00	BA.5.2.1
EPI_ISL_14908082	2022-08-19 23:26:00	BA.5.2.1
EPI_ISL_14908083	2022-08-19 08:30:00	BA.5.1.1
EPI_ISL_14908084	2022-08-19 19:55:00	BA.5.2.1
EPI_ISL_14908085	2022-08-20 02:32:00	BF.10
EPI_ISL_14908086	2022-08-18 17:00:00	BA.5.1
EPI_ISL_14908087	2022-08-18 22:59:00	BA.5.6
EPI_ISL_14908088	2022-08-17 12:05:00	BA.5.2.1
EPI_ISL_14908089	2022-08-18 21:25:00	BA.5.2
EPI_ISL_14908090	2022-08-19 00:50:00	BA.5.2.1
EPI_ISL_14908091	2022-08-18 13:03:00	BA.5.2.1
EPI_ISL_14908092	2022-08-17 20:45:00	BA.5.1
EPI_ISL_14908093	2022-08-21 02:55:00	BA.5.2.3
EPI_ISL_14908094	2022-08-21 03:56:00	BA.5.1.2
EPI_ISL_14908095	2022-08-20 11:55:00	BA.5.10
EPI_ISL_14908096	2022-08-20 04:44:00	BA.5
EPI_ISL_14908097	2022-08-20 21:13:00	BA.5.6
EPI_ISL_14908098	2022-08-19 19:43:00	BA.5.2.1
EPI_ISL_14908099	2022-08-15 13:35:00	BA.4.6
EPI_ISL_14908100	2022-08-16 12:30:00	BA.4.6
EPI_ISL_14908101	2022-08-18 09:05:00	BA.2.75
EPI_ISL_14908102	2022-08-18 19:11:00	BF.7
EPI_ISL_14908103	2022-08-19 09:30:00	BA.4.6
EPI_ISL_14908104	2022-08-19 08:47:00	BA.5.1
EPI_ISL_14908105	2022-08-19 12:20:00	BA.5.1
EPI_ISL_14908106	2022-08-18 12:00:00	BA.5.2.1
EPI_ISL_14908107	2022-08-18 11:30:00	BF.10
EPI_ISL_14908108	2022-08-20 14:00:00	BA.5.2
EPI_ISL_14908109	2022-08-19 13:45:00	BA.5.2
EPI_ISL_14908110	2022-08-19 08:20:00	BA.5.2.1
EPI_ISL_14908111	2022-08-18 22:10:00	BA.5.1
EPI_ISL_14908112	2022-08-18 11:57:00	BA.5.1
EPI_ISL_14908113	2022-08-17 19:41:00	BA.5.1.2
EPI_ISL_14908114	2022-08-19 21:25:00	BA.5.1.1
EPI_ISL_14908115	2022-08-19 08:34:00	BA.5.6
EPI_ISL_14908116	2022-08-19 09:35:00	BA.5.2.1
EPI_ISL_14908117	2022-08-20 04:33:00	BA.5.2.1
EPI_ISL_14908118	2022-08-19 12:36:00	BA.5.2.1
EPI_ISL_14908119	2022-08-18 09:00:00	BA.5.2.1
EPI_ISL_14908120	2022-08-19 23:54:00	BA.5.1
EPI_ISL_14908121	2022-08-19 13:37:00	BE.2
EPI_ISL_14908122	2022-08-18 09:18:00	BF.1
EPI_ISL_14908123	2022-08-18 11:27:00	BA.5.1
EPI_ISL_14908124	2022-08-18 03:00:00	BA.5.6
EPI_ISL_14908125	2022-08-19 08:11:00	BE.1.2
EPI_ISL_14908126	2022-08-19 10:45:00	BF.4
EPI_ISL_14908127	2022-08-19 11:46:00	BA.5.1
EPI_ISL_14908128	2022-08-18 10:00:00	BA.5.2.1
EPI_ISL_14908129	2022-08-18 09:17:00	BA.5.2.1
EPI_ISL_14908130	2022-08-19 10:00:00	BA.5.2
EPI_ISL_14908131	2022-08-17 12:45:00	BA.5.1
EPI_ISL_14908132	2022-08-17 12:34:00	BA.5.2.1
EPI_ISL_14908133	2022-08-17 18:48:00	BA.5.1
EPI_ISL_14908134	2022-08-19 00:35:00	BA.5.2.1
EPI_ISL_14908135	2022-08-19 10:00:00	BA.5.1
EPI_ISL_14908136	2022-08-18 23:51:00	BA.5.2.1
EPI_ISL_14908137	2022-08-19 02:46:00	BA.5.2
EPI_ISL_14908138	2022-08-17 20:55:00	BA.5.2.1
EPI_ISL_14908139	2022-08-18 13:09:00	BA.5.2
EPI_ISL_14908140	2022-08-18 22:46:00	BA.5.2.1
EPI_ISL_14908141	2022-08-18 09:45:00	BA.5.2.1
EPI_ISL_14908142	2022-08-19 19:40:00	BA.5.1
EPI_ISL_14908143	2022-08-20 20:16:00	BA.5.6
EPI_ISL_14908144	2022-08-20 22:30:00	BA.5.2
EPI_ISL_14908145	2022-08-21 09:33:00	BE.1.1
EPI_ISL_14908146	2022-08-21 00:58:00	BA.5.2.1
EPI_ISL_14908147	2022-08-21 00:44:00	BA.5.1.1
EPI_ISL_14908148	2022-08-19 22:50:00	BA.5.2.1
EPI_ISL_14908149	2022-08-19 08:35:00	BA.5.2
EPI_ISL_14908150	2022-08-20 08:25:00	BA.5.2.1
EPI_ISL_14908151	2022-08-18 14:00:00	BA.5.2.1
EPI_ISL_14908152	2022-08-21 02:09:00	BA.5.2.1
EPI_ISL_14908153	2022-08-20 23:54:00	BA.5.1
EPI_ISL_14908154	2022-08-20 09:30:00	BA.5.1
EPI_ISL_14908155	2022-08-20 17:30:00	BA.5.2.1
EPI_ISL_14908156	2022-08-24 11:00:00	BA.5.2
EPI_ISL_14908157	2022-08-23 22:18:00	BA.5.2
EPI_ISL_15012493	2022-08-23 17:30:00	BA.5.2.1
EPI_ISL_15012494	2022-08-23 05:32:00	BA.5.2
EPI_ISL_15012495	2022-08-22 12:40:00	BA.5.2.1
EPI_ISL_15012496	2022-08-24 12:00:00	BA.2
EPI_ISL_15012497	2022-08-21 09:40:00	BA.5.1
EPI_ISL_15012498	2022-08-22 10:00:00	BA.2.75
EPI_ISL_15012499	2022-08-21 11:30:00	BA.4.6
EPI_ISL_15012500	2022-08-15 05:54:00	BA.5.1
EPI_ISL_15012501	2022-08-19 14:26:00	BA.5.2.1
EPI_ISL_15012502	2022-08-19 14:57:00	BA.5.1
EPI_ISL_15012503	2022-08-19 21:50:00	BA.5.5
EPI_ISL_15012504	2022-08-19 09:10:00	BA.5.2.1
EPI_ISL_15012505	2022-08-19 21:54:00	BA.4.6
EPI_ISL_15012506	2022-08-21 12:30:00	BA.5.1.2
EPI_ISL_15012507	2022-08-20 11:00:00	BA.5.1
EPI_ISL_15012508	2022-08-21 15:50:00	BA.5.2.1
EPI_ISL_15012509	2022-08-21 11:10:00	BA.5.2.1
EPI_ISL_15012510	2022-08-20 22:04:00	BA.5.1
EPI_ISL_15012511	2022-08-21 08:42:00	BA.5.2.1
EPI_ISL_15012512	2022-08-15 13:50:00	BA.5.2
EPI_ISL_15012513	2022-08-22 10:00:00	BA.2.75
EPI_ISL_15012514	2022-08-22 00:09:00	BA.5.2.1
EPI_ISL_15012515	2022-08-13 12:30:00	BA.2.75.1
EPI_ISL_15012516	2022-08-13 13:40:00	BA.4.4
EPI_ISL_15012517	2022-08-13 14:35:00	BA.4.6
EPI_ISL_15012518	2022-08-13 14:34:00	BA.4.6
EPI_ISL_15012519	2022-08-14 16:00:00	BA.4.6
EPI_ISL_15012520	2022-08-16 11:30:00	BA.2.12.1
EPI_ISL_15012521	2022-08-15 09:30:00	BA.4.6
EPI_ISL_15012522	2022-08-16 10:00:00	BA.2.76
EPI_ISL_15012523	2022-08-15 16:30:00	BA.4.6
EPI_ISL_15012524	2022-08-16 16:30:00	BA.2.75
EPI_ISL_15012525	2022-08-14 19:22:00	BA.4.6
EPI_ISL_15012526	2022-08-17 10:30:00	BA.4.1.6
EPI_ISL_15012527	2022-08-16 13:54:00	BA.4.6
EPI_ISL_15012528	2022-08-15 16:30:00	BA.4.6
EPI_ISL_15012529	2022-08-18 11:30:00	BA.2.75
EPI_ISL_15012530	2022-08-18 11:40:00	BA.2.75
EPI_ISL_15012531	2022-08-17 16:38:00	BA.2.75
EPI_ISL_15012532	2022-08-17 16:40:00	BA.4.1
EPI_ISL_15012533	2022-08-17 17:53:00	BA.4.6
EPI_ISL_15012534	2022-08-18 16:35:00	BA.4.6
EPI_ISL_15012535	2022-08-17 10:20:00	BA.4.6
EPI_ISL_15012536	2022-08-18 11:00:00	BA.4.1
EPI_ISL_15012537	2022-08-18 11:00:00	BA.4.1
EPI_ISL_15012538	2022-08-18 15:00:00	BA.4.1
EPI_ISL_15012539	2022-08-18 16:00:00	BA.2.75
EPI_ISL_15012540	2022-08-21 14:26:00	BA.2.75
EPI_ISL_15012541	2022-08-17 22:19:00	BA.4.6
EPI_ISL_15012542	2022-08-13 12:00:00	BA.5.2.1
EPI_ISL_15012543	2022-08-13 10:55:00	BA.5.1
EPI_ISL_15012544	2022-08-14 09:05:00	BE.1
EPI_ISL_15012545	2022-08-13 23:47:00	BA.5.1
EPI_ISL_15012546	2022-08-13 15:08:00	BA.5.1.2
EPI_ISL_15012547	2022-08-13 16:02:00	BF.1
EPI_ISL_15012548	2022-08-13 08:30:00	BE.1
EPI_ISL_15012549	2022-08-13 10:15:00	BF.10
EPI_ISL_15012550	2022-08-13 08:30:00	BA.5.1.2
EPI_ISL_15012551	2022-08-13 11:30:00	BA.5.2.1
EPI_ISL_15012552	2022-08-13 16:00:00	BA.5.2.1
EPI_ISL_15012553	2022-08-13 12:30:00	BA.5.2.1
EPI_ISL_15012554	2022-08-13 08:30:00	BA.5.2
EPI_ISL_15012555	2022-08-13 09:30:00	BA.5.1
EPI_ISL_15012556	2022-08-13 08:30:00	BA.5.2.1
EPI_ISL_15012557	2022-08-13 11:30:00	BA.5.2.1
EPI_ISL_15012558	2022-08-13 09:00:00	BA.5.2.1
EPI_ISL_15012559	2022-08-13 22:45:00	BA.5.2
EPI_ISL_15012560	2022-08-13 23:13:00	BA.5.1
EPI_ISL_15012561	2022-08-13 21:25:00	BA.5.2
EPI_ISL_15012562	2022-08-13 13:24:00	BA.5.2
EPI_ISL_15012563	2022-08-13 10:33:00	BA.5.1.2
EPI_ISL_15012564	2022-08-13 09:55:00	BA.5.2.1
EPI_ISL_15012565	2022-08-13 12:00:00	BA.5.1.2
EPI_ISL_15012566	2022-08-13 15:11:00	BF.10
EPI_ISL_15012567	2022-08-13 13:40:00	BA.5.1
EPI_ISL_15012568	2022-08-14 06:15:00	BA.5.1.2
EPI_ISL_15012569	2022-08-14 19:50:00	BA.5.6
EPI_ISL_15012570	2022-08-16 08:35:00	BA.5.1
EPI_ISL_15012571	2022-08-16 08:58:00	BA.5.2.1
EPI_ISL_15012572	2022-08-16 16:55:00	BA.5.1.2
EPI_ISL_15012573	2022-08-16 02:32:00	BA.5.8
EPI_ISL_15012574	2022-08-14 10:30:00	BA.5.2.1
EPI_ISL_15012575	2022-08-17 16:45:00	BA.5.2
EPI_ISL_15012576	2022-08-16 08:55:00	BA.5.10
EPI_ISL_15012577	2022-08-17 01:43:00	BA.5.2.1
EPI_ISL_15012578	2022-08-15 15:32:00	BA.5.2.1
EPI_ISL_15012579	2022-08-17 14:10:00	BA.5.2.1
EPI_ISL_15012580	2022-08-17 09:04:00	BA.5.1.1
EPI_ISL_15012581	2022-08-17 23:17:00	BA.5.2
EPI_ISL_15012582	2022-08-18 19:30:00	BA.5.6
EPI_ISL_15012583	2022-08-17 10:25:00	BA.5
EPI_ISL_15012584	2022-08-18 11:05:00	BA.5.2
EPI_ISL_15012585	2022-08-18 10:30:00	BA.5.2.1
EPI_ISL_15012586	2022-08-17 11:45:00	BA.5.6
EPI_ISL_15012587	2022-08-16 16:00:00	BA.5.2.1
EPI_ISL_15012588	2022-08-16 09:00:00	BA.5.2.1
EPI_ISL_15012589	2022-08-16 21:30:00	BA.5.2.1
EPI_ISL_15012590	2022-08-16 18:55:00	BA.5.1
EPI_ISL_15012591	2022-08-17 09:30:00	BA.5.2.1
EPI_ISL_15012592	2022-08-17 09:00:00	BA.5.1
EPI_ISL_15012593	2022-08-17 08:30:00	BA.5.1
EPI_ISL_15012594	2022-08-17 11:30:00	BA.5.2.1
EPI_ISL_15012595	2022-08-16 12:30:00	BA.5.2.1
EPI_ISL_15012596	2022-08-17 12:30:00	BF.5
EPI_ISL_15012597	2022-08-17 09:00:00	BA.5.1
EPI_ISL_15012598	2022-08-17 13:53:00	BA.5.2.1
EPI_ISL_15012599	2022-08-17 09:00:00	BA.5.1
EPI_ISL_15012600	2022-08-17 15:45:00	BA.5.2.1
EPI_ISL_15012601	2022-08-17 13:00:00	BA.5.2
EPI_ISL_15012602	2022-08-17 09:00:00	BA.5.2
EPI_ISL_15012603	2022-08-17 11:00:00	BA.5.2
EPI_ISL_15012604	2022-08-16 21:15:00	BA.5.5
EPI_ISL_15012605	2022-08-17 11:15:00	BA.5.2.1
EPI_ISL_15012606	2022-08-17 11:00:00	BA.5.6
EPI_ISL_15012607	2022-08-17 11:29:00	BA.5.1.1
EPI_ISL_15012608	2022-08-16 10:00:00	BA.5.2.1
EPI_ISL_15012609	2022-08-17 11:05:00	BA.5.5
EPI_ISL_15012610	2022-08-16 15:15:00	BA.5.1
EPI_ISL_15012611	2022-08-17 10:30:00	BA.5.1
EPI_ISL_15012612	2022-08-17 12:00:00	BA.5.2.3
EPI_ISL_15012613	2022-08-16 13:42:00	BA.5.2
EPI_ISL_15012614	2022-08-17 19:59:00	BA.5.2.1
EPI_ISL_15012615	2022-08-16 22:40:00	BA.5.2.1
EPI_ISL_15012616	2022-08-18 14:00:00	BA.5.2.1
EPI_ISL_15012617	2022-08-18 16:00:00	BE.1.1
EPI_ISL_15012618	2022-08-18 08:30:00	BA.5.2
EPI_ISL_15012619	2022-08-18 00:39:00	BA.5.2.1
EPI_ISL_15012620	2022-08-18 12:05:00	BA.5.2.1
EPI_ISL_15012621	2022-08-17 13:15:00	BA.5.1.1
EPI_ISL_15012622	2022-08-17 22:35:00	BF.5
EPI_ISL_15012623	2022-08-17 09:50:00	BA.5.2.1
EPI_ISL_15012624	2022-08-18 11:30:00	BA.5.1.2
EPI_ISL_15012625	2022-08-18 10:22:00	BA.5.2.1
EPI_ISL_15012626	2022-08-17 10:50:00	BF.5
EPI_ISL_15012627	2022-08-16 13:21:00	BA.5.2.1
EPI_ISL_15012628	2022-08-17 10:15:00	BF.10
EPI_ISL_15012629	2022-08-17 13:15:00	BA.5.1.1
EPI_ISL_15012630	2022-08-17 11:05:00	BA.5.1
EPI_ISL_15012631	2022-08-17 08:52:00	BA.5.2.1
EPI_ISL_15012632	2022-08-18 15:57:00	BA.5.1
EPI_ISL_15012633	2022-08-17 08:50:00	BA.5.1
EPI_ISL_15012634	2022-08-18 10:00:00	BA.5
EPI_ISL_15012635	2022-08-17 09:48:00	BA.5.2.1
EPI_ISL_15012636	2022-08-18 08:56:00	BA.5.2.3
EPI_ISL_15012637	2022-08-18 09:08:00	BA.5.2.1
EPI_ISL_15012638	2022-08-18 10:14:00	BF.5
EPI_ISL_15012639	2022-08-18 09:35:00	BA.5.2.1
EPI_ISL_15012640	2022-08-18 10:00:00	BA.5.1
EPI_ISL_15012641	2022-08-17 12:15:00	BA.5.1.1
EPI_ISL_15012642	2022-08-17 23:40:00	BE.1.1
EPI_ISL_15012643	2022-08-17 23:30:00	BA.5.1.1
EPI_ISL_15012644	2022-08-18 02:30:00	BA.5.2.1
EPI_ISL_15012645	2022-08-16 21:40:00	BA.5.1
EPI_ISL_15012646	2022-08-17 13:00:00	BA.5.1.1
EPI_ISL_15012647	2022-08-18 10:30:00	BA.5.2
EPI_ISL_15012656	2022-08-17 09:40:00	BA.5.2.1
EPI_ISL_15012657	2022-08-17 09:00:00	BE.1
EPI_ISL_15012658	2022-08-17 04:22:00	BA.5.2.1
EPI_ISL_15012659	2022-08-16 21:25:00	BA.5.2
EPI_ISL_15012660	2022-08-16 18:42:00	BE.1.1
EPI_ISL_15012661	2022-08-16 16:45:00	BA.5.2
EPI_ISL_15012662	2022-08-16 22:15:00	BA.5.2.1
EPI_ISL_15012663	2022-08-16 08:30:00	BA.5.1.3
EPI_ISL_15012664	2022-08-16 09:55:00	BA.5.1
EPI_ISL_15012665	2022-08-16 12:30:00	BA.5.1
EPI_ISL_15012666	2022-08-15 16:00:00	BA.5.2.1
EPI_ISL_15012667	2022-08-16 15:30:00	BF.4
EPI_ISL_15012668	2022-08-16 16:00:00	BA.5.2
EPI_ISL_15012669	2022-08-15 09:30:00	BA.5.1.1
EPI_ISL_15012670	2022-08-16 16:00:00	BA.5.2.1
EPI_ISL_15012671	2022-08-17 08:30:00	BA.5.2.1
EPI_ISL_15012672	2022-08-15 09:26:00	BA.5.2.1
EPI_ISL_15012673	2022-08-17 00:22:00	BA.5.2.1
EPI_ISL_15012674	2022-08-17 11:30:00	BA.5.1
EPI_ISL_15012675	2022-08-17 11:00:00	BA.5.2.1
EPI_ISL_15012676	2022-08-17 09:50:00	BA.5.2.3
EPI_ISL_15012677	2022-08-17 16:25:00	BA.5.2.1
EPI_ISL_15012678	2022-08-17 09:00:00	BA.5.2.1
EPI_ISL_15012679	2022-08-17 09:50:00	BF.8
EPI_ISL_15012680	2022-08-17 09:00:00	BA.5.2.1
EPI_ISL_15012681	2022-08-17 19:16:00	BA.5.5
EPI_ISL_15012682	2022-08-17 08:35:00	BA.5.2.1
EPI_ISL_15012683	2022-08-16 11:30:00	BA.5.5
EPI_ISL_15012684	2022-08-16 15:30:00	BA.5.2.1
EPI_ISL_15012685	2022-08-16 13:30:00	BA.5.2.1
EPI_ISL_15012686	2022-08-16 23:19:00	BA.5.1
EPI_ISL_15012687	2022-08-16 15:30:00	BA.5.2.1
EPI_ISL_15012688	2022-08-17 19:05:00	BA.5.2.1
EPI_ISL_15012689	2022-08-15 08:30:00	BA.5.2.1
EPI_ISL_15012690	2022-08-16 14:00:00	BF.8
EPI_ISL_15012691	2022-08-15 16:30:00	BA.5.2.1
EPI_ISL_15012692	2022-08-16 00:33:00	BF.8
EPI_ISL_15012693	2022-08-17 02:56:00	BA.5.5
EPI_ISL_15012694	2022-08-15 10:00:00	BA.5.5
EPI_ISL_15012695	2022-08-16 13:00:00	BA.5.2.1
EPI_ISL_15012696	2022-08-15 09:30:00	BF.5
EPI_ISL_15012697	2022-08-15 14:26:00	BA.5.1
EPI_ISL_15012698	2022-08-15 09:00:00	BA.5.6
EPI_ISL_15012699	2022-08-16 13:00:00	BA.5.1
EPI_ISL_15012700	2022-08-15 16:16:00	BA.5.1.2
EPI_ISL_15012701	2022-08-15 16:00:00	BA.5.1
EPI_ISL_15012702	2022-08-15 10:00:00	BA.5.2
EPI_ISL_15012703	2022-08-15 12:00:00	BF.4
EPI_ISL_15012704	2022-08-15 10:00:00	BA.5.2.1
EPI_ISL_15012705	2022-08-15 11:30:00	BA.5.1
EPI_ISL_15012706	2022-08-15 09:00:00	BA.5.1
EPI_ISL_15012707	2022-08-15 09:00:00	BA.5.6
EPI_ISL_15012708	2022-08-15 15:30:00	BA.5.1
EPI_ISL_15012709	2022-08-15 10:00:00	BA.5.1.1
EPI_ISL_15012710	2022-08-16 13:00:00	BA.5.2.3
EPI_ISL_15012711	2022-08-15 14:02:00	BA.5.1.7
EPI_ISL_15012712	2022-08-16 16:00:00	BA.5.1
EPI_ISL_15012713	2022-08-17 20:40:00	BA.5.1
EPI_ISL_15012714	2022-08-17 22:20:00	BA.5.1.2
EPI_ISL_15012715	2022-08-17 12:15:00	BA.5.2.1
EPI_ISL_15012716	2022-08-17 14:52:00	BA.5.2.1
EPI_ISL_15012717	2022-08-17 13:45:00	BA.5.2
EPI_ISL_15012718	2022-08-17 16:00:00	BA.5.1.7
EPI_ISL_15012719	2022-08-17 13:00:00	BA.5.2.1
EPI_ISL_15012720	2022-08-17 15:00:00	BA.5.2.1
EPI_ISL_15012721	2022-08-17 00:02:00	BA.5.2.1
EPI_ISL_15012722	2022-08-17 10:00:00	BA.5.1
EPI_ISL_15012723	2022-08-17 16:00:00	BA.5.2
EPI_ISL_15012724	2022-08-17 18:00:00	BA.5.2.1
EPI_ISL_15012725	2022-08-17 15:00:00	BA.5.2.1
EPI_ISL_15012726	2022-08-17 13:40:00	BA.5.2.1
EPI_ISL_15012727	2022-08-17 13:00:00	BA.5.2
EPI_ISL_15012729	2022-08-22 10:50:00	BA.5.1.2
EPI_ISL_15012730	2022-08-24 01:07:00	BA.5.1
EPI_ISL_15012731	2022-08-24 10:35:00	BA.5.2.1
EPI_ISL_15012732	2022-08-23 18:10:00	BA.5.2
EPI_ISL_15012733	2022-08-24 11:58:00	BA.5.2.1
EPI_ISL_15012734	2022-08-24 09:08:00	BA.4.6
EPI_ISL_15012735	2022-08-24 13:06:00	BA.5.2
EPI_ISL_15012736	2022-08-24 08:56:00	BA.5.2.1
EPI_ISL_15012737	2022-08-24 09:10:00	BA.4
EPI_ISL_15012738	2022-08-25 05:03:00	BA.5.2
EPI_ISL_15012739	2022-08-25 09:05:00	BA.5.2.1
EPI_ISL_15012740	2022-08-25 00:40:00	BA.5.2.1
EPI_ISL_15012741	2022-08-25 08:17:00	BA.5.2
EPI_ISL_15012742	2022-08-26 11:52:00	BE.1.1
EPI_ISL_15012743	2022-08-26 14:00:00	BA.2.75
EPI_ISL_15012744	2022-08-26 19:15:00	BF.5
EPI_ISL_15012745	2022-08-26 11:10:00	BA.4.6
EPI_ISL_15012746	2022-08-26 04:35:00	BA.5.2.1
EPI_ISL_15012747	2022-08-27 01:53:00	BA.5.2.1
EPI_ISL_15012748	2022-08-26 01:41:00	BA.5.5
EPI_ISL_15012749	2022-08-26 00:30:00	BA.5.2
EPI_ISL_15012750	2022-08-26 19:52:00	BA.5.1
EPI_ISL_15012751	2022-08-25 14:30:00	BA.5.2.1
EPI_ISL_15012752	2022-08-25 14:50:00	BE.1
EPI_ISL_15012753	2022-08-25 14:50:00	BE.1
EPI_ISL_15012754	2022-08-27 13:55:00	BA.5.2.1
EPI_ISL_15012755	2022-08-27 12:00:00	BA.5.2.1
EPI_ISL_15012756	2022-08-27 13:00:00	BA.5.1.2
EPI_ISL_15012757	2022-08-27 11:10:00	BA.5.2.1
EPI_ISL_15012758	2022-08-27 11:08:00	BA.5.2.1
EPI_ISL_15012759	2022-08-27 09:50:00	BA.5.1.2
EPI_ISL_15012760	2022-08-27 11:50:00	BA.5.2
EPI_ISL_15012761	2022-08-26 11:35:00	BA.5.2.1
EPI_ISL_15012762	2022-08-27 15:20:00	BA.5.2
EPI_ISL_15012763	2022-08-27 23:35:00	BA.5.2.1
EPI_ISL_15012764	2022-08-27 11:53:00	BA.5.1.2
EPI_ISL_15012765	2022-08-25 09:00:00	BA.5.5
EPI_ISL_15012766	2022-08-23 13:00:00	BA.2.75
EPI_ISL_15012767	2022-08-22 21:40:00	BA.5.2.3
EPI_ISL_15012768	2022-08-22 13:00:00	BA.5.1
EPI_ISL_15012769	2022-08-23 08:15:00	BA.5.2.1
EPI_ISL_15012770	2022-08-24 11:29:00	BA.5.2.1
EPI_ISL_15012771	2022-08-22 08:45:00	BA.5.2.1
EPI_ISL_15012772	2022-08-22 17:20:00	BA.5.6
EPI_ISL_15012773	2022-08-21 14:44:00	BA.5.2.1
EPI_ISL_15012774	2022-08-22 17:36:00	BA.5.2.1
EPI_ISL_15012775	2022-08-22 13:55:00	BA.4.6
EPI_ISL_15012776	2022-08-22 09:08:00	BA.5.1.2
EPI_ISL_15012777	2022-08-22 09:40:00	BA.5.1
EPI_ISL_15012778	2022-08-23 05:55:00	BA.5.2.1
EPI_ISL_15012779	2022-08-22 13:10:00	BA.4.6
EPI_ISL_15012780	2022-08-22 23:09:00	BA.5.2.1
EPI_ISL_15012781	2022-08-25 17:10:00	BA.5.1
EPI_ISL_15012782	2022-08-22 10:10:00	BA.5.2
EPI_ISL_15012783	2022-08-22 11:30:00	BA.5.5
EPI_ISL_15012784	2022-08-23 09:09:00	BA.1.15
EPI_ISL_15012785	2022-08-24 09:28:00	BA.2.75
EPI_ISL_15012786	2022-08-25 12:42:00	BA.2.75
EPI_ISL_15012787	2022-08-23 22:26:00	BA.4.6
EPI_ISL_15012788	2022-08-23 16:09:00	BA.4.6
EPI_ISL_15012789	2022-08-23 10:30:00	BA.4.6
EPI_ISL_15012790	2022-08-23 18:50:00	BA.4.6
EPI_ISL_15012791	2022-08-23 16:00:00	BA.4.6
EPI_ISL_15012792	2022-08-24 11:40:00	BA.4.6
EPI_ISL_15012793	2022-08-25 11:50:00	BA.4.6
EPI_ISL_15012794	2022-08-24 10:25:00	BA.4.6
EPI_ISL_15012795	2022-08-25 14:06:00	BA.4.6
EPI_ISL_15012796	2022-08-25 10:50:00	BA.4.6
EPI_ISL_15012797	2022-08-25 18:25:00	BA.4.1
EPI_ISL_15012798	2022-08-25 17:31:00	BA.4.6
EPI_ISL_15012799	2022-08-25 13:00:00	BA.4.1
EPI_ISL_15012800	2022-08-25 11:35:00	BA.4.6
EPI_ISL_15012801	2022-08-24 09:42:00	BA.4.6
EPI_ISL_15012802	2022-08-27 11:30:00	BA.4.1
EPI_ISL_15012803	2022-08-25 09:00:00	BA.4.6
EPI_ISL_15012804	2022-08-27 13:00:00	BA.4.6
EPI_ISL_15012805	2022-08-21 10:45:00	BA.4.6
EPI_ISL_15012806	2022-08-22 15:30:00	BA.4.6
EPI_ISL_15012807	2022-08-22 10:00:00	BA.4.6
EPI_ISL_15012808	2022-08-23 09:00:00	BA.4.1
EPI_ISL_15012809	2022-08-22 11:30:00	BA.4.1
EPI_ISL_15012810	2022-08-23 16:38:58	BA.4.6
EPI_ISL_15012811	2022-08-25 03:11:00	BA.4.6
EPI_ISL_15012812	2022-08-22 19:40:00	BE.1.1
EPI_ISL_15012813	2022-08-23 16:30:00	BA.5.2
EPI_ISL_15012814	2022-08-22 09:22:00	BA.5.1
EPI_ISL_15012815	2022-08-22 11:30:00	BA.5.1
EPI_ISL_15012816	2022-08-22 12:30:00	BA.5.5
EPI_ISL_15012817	2022-08-22 16:10:00	BA.5.2.1
EPI_ISL_15012818	2022-08-14 21:45:00	BA.2.76
EPI_ISL_15012819	2022-08-15 12:35:00	BA.4.1
EPI_ISL_15012820	2022-08-16 10:01:00	BA.5.2
EPI_ISL_15012821	2022-08-16 08:30:00	BA.5.5
EPI_ISL_15012822	2022-08-16 08:15:00	BA.5.1.1
EPI_ISL_15012823	2022-08-16 11:30:00	BA.5.2.1
EPI_ISL_15012824	2022-08-16 01:45:00	BA.4.6
EPI_ISL_15012825	2022-08-14 13:03:00	BA.2.12.1
EPI_ISL_15012826	2022-08-15 13:20:00	BA.4.6
EPI_ISL_15012827	2022-08-17 16:09:00	BA.5.1.1
EPI_ISL_15012828	2022-08-18 11:50:00	BA.4.6
EPI_ISL_15012829	2022-08-18 15:51:00	BF.4
EPI_ISL_15012830	2022-08-17 12:40:00	BA.4.6
EPI_ISL_15012831	2022-08-20 04:17:00	BA.4.6
EPI_ISL_15012832	2022-08-19 03:58:00	BA.5.6
EPI_ISL_15012833	2022-08-21 11:42:00	BA.5.2
EPI_ISL_15012834	2022-08-21 16:46:00	BA.5.2
EPI_ISL_15012835	2022-08-20 15:28:00	BA.5.1.1
EPI_ISL_15012836	2022-08-13 15:45:00	BA.2.12.1
EPI_ISL_15012837	2022-08-16 10:30:00	BA.5.8
EPI_ISL_15012838	2022-08-16 10:00:00	BA.5.2
EPI_ISL_15012839	2022-08-16 15:18:00	BA.5.1
EPI_ISL_15012840	2022-08-16 09:00:00	BA.5.2
EPI_ISL_15012841	2022-08-16 15:00:00	BE.1
EPI_ISL_15012842	2022-08-16 11:00:00	BA.5.2.1
EPI_ISL_15012843	2022-08-16 15:14:00	BA.5.1
EPI_ISL_15012844	2022-08-16 14:48:00	BF.10
EPI_ISL_15012845	2022-08-16 09:00:00	BF.10
EPI_ISL_15012846	2022-08-15 11:55:00	BA.4
EPI_ISL_15012847	2022-08-14 18:31:00	BA.5.2.1
EPI_ISL_15012848	2022-08-15 16:00:00	BA.5.2
EPI_ISL_15012849	2022-08-15 08:10:00	BA.5.2.1
EPI_ISL_15012850	2022-08-15 08:30:00	BA.5.6
EPI_ISL_15012851	2022-08-15 13:40:00	BA.4.6
EPI_ISL_15012852	2022-08-17 09:56:00	BA.5.1
EPI_ISL_15012853	2022-08-16 17:30:00	BE.1.1
EPI_ISL_15012854	2022-08-16 17:51:00	BA.5.2.1
EPI_ISL_15012855	2022-08-16 07:45:00	BA.5.2
EPI_ISL_15012856	2022-08-16 09:00:00	BE.1
EPI_ISL_15012857	2022-08-16 13:10:00	BA.5.1.2
EPI_ISL_15012858	2022-08-16 09:13:00	BA.5.2.1
EPI_ISL_15012859	2022-08-17 10:53:00	BA.5.2.1
EPI_ISL_15012860	2022-08-16 01:33:00	BA.4.6
EPI_ISL_15012861	2022-08-16 08:57:00	BA.4
EPI_ISL_15012862	2022-08-17 01:23:00	BA.4.1
EPI_ISL_15012863	2022-08-17 10:00:00	BF.4
EPI_ISL_15012864	2022-08-16 16:00:00	BA.5.2.1
EPI_ISL_15012865	2022-08-17 07:40:00	BA.5.2.1
EPI_ISL_15012866	2022-08-17 21:34:00	BA.5.2
EPI_ISL_15012867	2022-08-17 10:58:00	BA.5.2
EPI_ISL_15012868	2022-08-19 20:50:00	BA.4.4
EPI_ISL_15012869	2022-08-18 14:22:00	BA.4.6
EPI_ISL_15012870	2022-08-19 16:20:00	BA.5.1.1
EPI_ISL_15012871	2022-08-20 09:30:00	BA.4.6
EPI_ISL_15012872	2022-08-19 14:00:00	BE.1.2
EPI_ISL_15012873	2022-08-19 17:00:00	BA.5.1
EPI_ISL_15012874	2022-08-18 12:30:00	BA.5.2.1
EPI_ISL_15012875	2022-08-18 12:45:00	BE.1
EPI_ISL_15012876	2022-08-18 12:30:00	BA.5.1
EPI_ISL_15012877	2022-08-18 03:46:00	BA.4.6
EPI_ISL_15012878	2022-08-18 09:30:00	BA.5.2.1
EPI_ISL_15012879	2022-08-18 14:54:00	BE.1
EPI_ISL_15012880	2022-08-16 17:14:00	BA.4.6
EPI_ISL_15012881	2022-08-18 16:07:00	BA.4.6
EPI_ISL_15012882	2022-08-20 08:30:00	BA.4.6
EPI_ISL_15012883	2022-08-20 08:30:00	BA.4.6
EPI_ISL_15012884	2022-08-20 14:05:00	BA.4.6
EPI_ISL_15012885	2022-08-20 20:17:00	BA.4.6
EPI_ISL_15012886	2022-08-18 16:00:00	BA.4.6
EPI_ISL_15012887	2022-08-20 17:30:00	BA.5.5
EPI_ISL_15012888	2022-08-19 13:35:00	BA.5.2.1
EPI_ISL_15012889	2022-08-19 16:45:00	BF.4
EPI_ISL_15012890	2022-08-18 09:55:00	BA.5.2.1
EPI_ISL_15012891	2022-08-20 04:50:00	BA.5.2.1
EPI_ISL_15012892	2022-08-20 01:30:00	BA.5.2.1
EPI_ISL_15012893	2022-08-19 13:20:00	BA.5.1.2
EPI_ISL_15012894	2022-08-20 13:27:00	BA.5.2
EPI_ISL_15012895	2022-08-20 19:31:00	BA.5.1
EPI_ISL_15012896	2022-08-20 14:45:00	BA.5.1
EPI_ISL_15012897	2022-08-20 13:00:00	BA.5.6
EPI_ISL_15012898	2022-08-20 14:55:00	BA.5.2.1
EPI_ISL_15012899	2022-08-21 10:07:00	BE.1
EPI_ISL_15012900	2022-08-21 21:54:00	BA.5.1.1
EPI_ISL_15012901	2022-08-21 11:00:00	BA.5.1.2
EPI_ISL_15012902	2022-08-19 15:50:00	BA.5.2.1
EPI_ISL_15012903	2022-08-22 09:43:00	BA.4.6
EPI_ISL_15012904	2022-08-21 22:22:00	BA.4.6
EPI_ISL_15012905	2022-08-21 04:50:00	BA.5.1
EPI_ISL_15012906	2022-08-21 03:15:00	BA.5.2.1
EPI_ISL_15012907	2022-08-21 13:19:00	BA.5.2.1
EPI_ISL_15012908	2022-08-20 14:30:00	BF.8
EPI_ISL_15012909	2022-08-21 17:35:00	BA.5.2.1
EPI_ISL_15012910	2022-08-22 13:45:00	BA.5.2.1
EPI_ISL_15012911	2022-08-23 13:20:00	BA.5.2.1
EPI_ISL_15012912	2022-08-23 10:35:00	BA.4.7
EPI_ISL_15012913	2022-08-23 10:09:00	BA.5.1
EPI_ISL_15012914	2022-08-25 01:46:00	BA.4.6
EPI_ISL_15012915	2022-08-24 15:00:00	BA.4.6
EPI_ISL_15012916	2022-08-25 11:39:00	BE.1
EPI_ISL_15012917	2022-08-24 08:38:00	BA.4
EPI_ISL_15012918	2022-08-25 08:49:00	BE.1
EPI_ISL_15012919	2022-08-27 12:32:00	BA.5.6
EPI_ISL_15012920	2022-08-27 00:53:00	BA.5.2
EPI_ISL_15012921	2022-08-28 00:35:00	BA.5.2.1
EPI_ISL_15012922	2022-08-27 20:04:00	BA.5.1.2
EPI_ISL_15012923	2022-08-27 11:00:00	BA.2.12.1
EPI_ISL_15012924	2022-08-21 08:25:00	BA.5.1.1
EPI_ISL_15012925	2022-08-21 14:37:00	BA.5.1
EPI_ISL_15012926	2022-08-20 14:50:00	BE.1
EPI_ISL_15012927	2022-08-21 15:42:00	BA.5.1
EPI_ISL_15012928	2022-08-20 22:54:00	BA.5.6
EPI_ISL_15012929	2022-08-21 17:00:00	BA.5.2
EPI_ISL_15012930	2022-08-21 15:50:00	BA.5.2.1
EPI_ISL_15012931	2022-08-22 09:00:00	BA.5.2
EPI_ISL_15012932	2022-08-22 15:50:00	BA.5.2.1
EPI_ISL_15012933	2022-08-22 15:50:00	BA.5.2.1
EPI_ISL_15012934	2022-08-22 09:00:00	BA.5.2.1
EPI_ISL_15012935	2022-08-21 10:00:00	BA.5.1
EPI_ISL_15012936	2022-08-22 13:00:00	BA.5.1.2
EPI_ISL_15012937	2022-08-20 08:30:00	BA.5.2
EPI_ISL_15012938	2022-08-22 02:00:00	BA.4.6
EPI_ISL_15012939	2022-08-22 12:30:00	BA.5.2.1
EPI_ISL_15012940	2022-08-22 12:30:00	BE.1
EPI_ISL_15012941	2022-08-22 19:34:00	BA.5.1.1
EPI_ISL_15012942	2022-08-22 11:42:00	BE.1
EPI_ISL_15012943	2022-08-22 15:49:00	BA.5.2.1
EPI_ISL_15012944	2022-08-22 16:32:00	BA.5.2
EPI_ISL_15012945	2022-08-22 08:52:00	BE.1
EPI_ISL_15012946	2022-08-21 01:18:00	BA.4.6
EPI_ISL_15012947	2022-08-22 18:54:00	BA.5.2.1
EPI_ISL_15012948	2022-08-22 19:45:00	BA.5.1
EPI_ISL_15012949	2022-08-22 15:10:00	BA.4.6
EPI_ISL_15012950	2022-08-20 09:25:00	BA.5.1.10
EPI_ISL_15012951	2022-08-20 14:00:00	BA.5.1.10
EPI_ISL_15012952	2022-08-22 13:55:00	BA.5.1.1
EPI_ISL_15012953	2022-08-23 11:45:00	BA.5.2.1
EPI_ISL_15012954	2022-08-22 11:50:00	BF.4
EPI_ISL_15012955	2022-08-22 15:00:00	BA.2.76
EPI_ISL_15012956	2022-08-23 15:35:00	BA.5.1.1
EPI_ISL_15012957	2022-08-23 13:21:00	BA.5.2.1
EPI_ISL_15012958	2022-08-23 10:00:00	BA.4.6
EPI_ISL_15012959	2022-08-22 11:30:00	BA.5.2.1
EPI_ISL_15012960	2022-08-21 14:20:00	BA.5.1.2
EPI_ISL_15012961	2022-08-23 10:00:00	BA.5.2.1
EPI_ISL_15012962	2022-08-24 05:47:00	BA.5.2.1
EPI_ISL_15012963	2022-08-23 12:30:00	BA.5.1
EPI_ISL_15012964	2022-08-24 02:39:00	BA.4
EPI_ISL_15012965	2022-08-24 11:00:00	BA.4
EPI_ISL_15012966	2022-08-24 11:39:00	BA.5.2.1
EPI_ISL_15012967	2022-08-23 09:30:00	BA.5.2.1
EPI_ISL_15012968	2022-08-19 22:15:00	BA.5.1
EPI_ISL_15012969	2022-08-24 21:18:00	BA.5.1
EPI_ISL_15012970	2022-08-23 15:20:00	BF.4
EPI_ISL_15012971	2022-08-24 16:24:00	BA.5.2.1
EPI_ISL_15012972	2022-08-24 10:25:00	BE.1
EPI_ISL_15012973	2022-08-25 10:24:00	BE.1
EPI_ISL_15012974	2022-08-24 19:00:00	BA.5.2.1
EPI_ISL_15012975	2022-08-24 10:30:00	BA.5.2
EPI_ISL_15012976	2022-08-26 01:40:00	BF.5
EPI_ISL_15012977	2022-08-26 10:09:00	BA.5.2
EPI_ISL_15012978	2022-08-24 11:00:00	BA.5.2.1
EPI_ISL_15012979	2022-08-24 11:00:00	BA.5.2.1
EPI_ISL_15012980	2022-08-24 11:00:00	BA.5.2.1
EPI_ISL_15012981	2022-08-26 11:35:00	BA.5.2.1
EPI_ISL_15012982	2022-08-25 13:35:00	BA.5.2
EPI_ISL_15012983	2022-08-25 18:48:00	BA.4.6
EPI_ISL_15012984	2022-08-25 09:25:00	BA.5.2
EPI_ISL_15012985	2022-08-27 22:11:00	BA.4.6
EPI_ISL_15012986	2022-07-26 13:50:00	BA.5.6
EPI_ISL_15012987	2022-07-26 15:50:00	BA.5.6
EPI_ISL_15012988	2022-08-25 14:40:00	BA.5.2.1
EPI_ISL_15012989	2022-08-26 12:00:00	BA.5.2.1
EPI_ISL_15012990	2022-08-26 20:53:00	BA.5.1
EPI_ISL_15012991	2022-08-27 13:40:00	BA.4
EPI_ISL_15012992	2022-08-28 11:20:00	BA.5.1
EPI_ISL_15012993	2022-08-15 08:20:00	BA.5.2
EPI_ISL_15012994	2022-08-14 12:25:00	BA.5.2
EPI_ISL_15012995	2022-08-13 17:30:00	BA.5.2.1
EPI_ISL_15012996	2022-08-15 12:00:00	BA.5.1.1
EPI_ISL_15012997	2022-08-15 14:32:00	BA.5.2.1
EPI_ISL_15012998	2022-08-15 11:19:00	BA.5.2
EPI_ISL_15012999	2022-08-15 09:32:00	BF.5
EPI_ISL_15013000	2022-08-14 14:40:00	BA.5.2.1
EPI_ISL_15013001	2022-08-14 11:17:00	BF.9
EPI_ISL_15013002	2022-08-14 11:40:00	BA.5.2.3
EPI_ISL_15013003	2022-08-14 10:50:00	BA.5.2
EPI_ISL_15013004	2022-08-14 16:45:00	BA.5.2.1
EPI_ISL_15013005	2022-08-14 13:06:00	BA.5.1
EPI_ISL_15013006	2022-08-14 19:16:00	BA.5.2.1
EPI_ISL_15013007	2022-08-14 14:56:00	BA.5.2.1
EPI_ISL_15013008	2022-08-13 19:37:00	BA.5.2.1
EPI_ISL_15013009	2022-08-14 15:53:00	BE.3
EPI_ISL_15013010	2022-08-14 11:29:00	BA.5.2.1
EPI_ISL_15013011	2022-08-15 09:50:00	BA.5.2
EPI_ISL_15013012	2022-08-14 16:07:00	BA.5.2
EPI_ISL_15013013	2022-08-14 13:09:00	BA.5.2.1
EPI_ISL_15013014	2022-08-15 10:20:00	BA.5.1
EPI_ISL_15013015	2022-08-15 22:43:00	BA.5.10
EPI_ISL_15013016	2022-08-15 08:10:00	BA.5.2
EPI_ISL_15013017	2022-08-15 01:50:00	BA.5.2.1
EPI_ISL_15013018	2022-08-14 20:47:00	BA.5.2.1
EPI_ISL_15013019	2022-08-15 19:12:00	BA.5.2
EPI_ISL_15013020	2022-08-15 12:50:00	BE.1
EPI_ISL_15013021	2022-08-15 06:38:00	BE.1.1
EPI_ISL_15013022	2022-08-16 01:24:00	BA.5.2.1
EPI_ISL_15013023	2022-08-15 10:30:00	BA.5.2.1
EPI_ISL_15013024	2022-08-14 11:40:00	BA.5.2.1
EPI_ISL_15013025	2022-08-14 11:00:00	BA.5.2.1
EPI_ISL_15013026	2022-08-15 16:00:00	BA.5.2.1
EPI_ISL_15013027	2022-08-14 11:30:00	BA.5.2.1
EPI_ISL_15013028	2022-08-15 14:27:00	BA.5.2
EPI_ISL_15013029	2022-08-16 10:24:00	BF.9
EPI_ISL_15013030	2022-08-15 10:30:00	BA.5.2.1
EPI_ISL_15013031	2022-08-15 13:10:00	BA.5.2.1
EPI_ISL_15013032	2022-08-16 12:04:00	BA.5.1.1
EPI_ISL_15013033	2022-08-15 14:35:00	BA.5.2.1
EPI_ISL_15013034	2022-08-15 15:30:00	BA.5.6
EPI_ISL_15013035	2022-08-16 17:38:00	BA.5.1.2
EPI_ISL_15013036	2022-08-16 09:58:00	BA.5.2
EPI_ISL_15013037	2022-08-15 08:30:00	BA.5.2.1
EPI_ISL_15013038	2022-08-15 14:00:00	BA.5.2.1
EPI_ISL_15013039	2022-08-16 18:55:00	BA.5
EPI_ISL_15013040	2022-08-16 11:50:00	BA.5.2.1
EPI_ISL_15013041	2022-08-16 14:49:00	BA.5.1.3
EPI_ISL_15013042	2022-08-16 18:25:00	BA.5.1.2
EPI_ISL_15013043	2022-08-17 12:35:00	BA.5.1.2
EPI_ISL_15013044	2022-08-16 15:15:00	BA.5.2.1
EPI_ISL_15013045	2022-08-16 13:30:00	BA.5.2.1
EPI_ISL_15013046	2022-08-16 10:20:00	BA.5.2.1
EPI_ISL_15013047	2022-08-16 17:58:00	BF.5
EPI_ISL_15013048	2022-08-16 17:10:00	BA.5.1.7
EPI_ISL_15013049	2022-08-16 23:57:00	BA.5.2.1
EPI_ISL_15013050	2022-08-17 09:35:00	BA.5.1
EPI_ISL_15013051	2022-08-16 23:00:00	BA.5.2.1
EPI_ISL_15013052	2022-08-17 00:30:00	BA.5.2.1
EPI_ISL_15013053	2022-08-17 15:07:00	BF.8
EPI_ISL_15013054	2022-08-17 04:10:00	BA.5.2.1
EPI_ISL_15101261	2022-08-26 13:30:00	BA.2
EPI_ISL_15101262	2022-08-27 15:20:00	BA.4.6
EPI_ISL_15101263	2022-08-28 12:55:00	BA.2.3
EPI_ISL_15101264	2022-08-28 23:00:00	BA.2.3
EPI_ISL_15101265	2022-08-28 12:59:00	BA.4.6
EPI_ISL_15101266	2022-08-29 09:30:00	BA.2.3
EPI_ISL_15101267	2022-08-30 10:25:00	BA.5.2
EPI_ISL_15101268	2022-09-01 12:20:00	BA.5.1
EPI_ISL_15101269	2022-08-29 14:07:00	BA.2.75
EPI_ISL_15101270	2022-08-27 21:42:00	BA.4.6
EPI_ISL_15101271	2022-08-27 17:49:00	BA.4.6
EPI_ISL_15101272	2022-08-29 01:12:00	BA.4.6
EPI_ISL_15101273	2022-08-29 01:30:00	BA.4.6
EPI_ISL_15101274	2022-08-29 12:30:00	BA.2.75
EPI_ISL_15101275	2022-08-29 11:00:00	BA.4.6
EPI_ISL_15101276	2022-08-29 10:30:00	BA.4.6
[truncated: 8,292 more rows]
